# Supplementary material for: Neuroprotective Effects of Herbal Formula Yookgong-Dan on Oxidative Stress-Induced Tau Hyperphosphorylation in Rat Primary Hippocampal Neurons
Source: Biology (Basel). 2026 Feb 6;15(3):294. doi: 10.3390/biology15030294 (PMC12896959; doi:10.3390/biology15030294)
Supplement: Supplementary file 1 [file biology-15-00294-s001.zip]

Archive with 3 entries (3 files):
- Supplementary file.xlsx
- Supplementary material.docx
- Supplementary Materials.pdf
