# Supplementary material for: Neuroprotective Effects of Herbal Formula Yookgong-Dan on Oxidative Stress-Induced Tau Hyperphosphorylation in Rat Primary Hippocampal Neurons
Source: Biology (Basel). 2026 Feb 6;15(3):294. doi: 10.3390/biology15030294 (PMC12896959; doi:10.3390/biology15030294)
Supplement: Supplementary file 1 [file biology-15-00294-s001.zip › Supplementary file.xlsx]

## Sheet: Aquilaria agallocha
Ligand	mode_kcal_mol	cmpdname
985	-5.1	Palmitic Acid
1183	-4.9	Vanillin
2969	-4.6	Capric Acid
3026	-5.8	Dibutyl Phthalate
3515	-7.2	Guaiazulene
3646	-6.4	Hydrocotarnine
6782	-6.1	Diisobutyl phthalate
8158	-4.6	Nonanoic Acid
10137	-7	(1S,7S)-3,3,7-trimethyl-8-methylidenetricyclo[5.4.0.02,9]undecane
10144	-9.4	Liriodenine
10465	-5.1	Heptadecanoic acid
11005	-5.2	Myristic Acid
13849	-4.9	Pentadecanoic Acid
14350	-6.9	Caryophyllene epoxide
17355	-5.4	Benzylacetone
20393	-6.4	2-(((2-Ethylhexyl)oxy)carbonyl)benzoic acid
61007	-5.6	Anisylacetone
72607	-6.3	2-[(3r,5s,8r)-3,8-Dimethyl-1,2,3,4,5,6,7,8-octahydroazulen-5-yl]propan-2-ol
92138	-6.5	Elemol
97747	-5.4	2(3H)-Furanone, 5-dodecyldihydro-
128735	-6.4	Baimuxinol
129670	-7.9	5,8-Dihydroxy-2-(2-phenylethyl)chromone
135215	-7.1	Baimuxinal
146808	-7.3	1,2,3,4,6,7,8,8a-Octahydro-alpha,alpha,8,8a-tetramethylnaphthalene-2-methanol
156117	-7.3	3H-Naphtho(1,8-bc)furan-3,8(4H)-dione, 5,5a,6,7-tetrahydro-7-methyl-5-(1-methylethyl)-, (5R,5aR,7S)-
161437	-6.5	2-[(3R,6S)-6,10-dimethylspiro[4.5]dec-9-en-3-yl]propan-2-ol
227829	-6.8	Guaiol
289151	-6.9	Longifolene
289964	-6.9	Terpene-3197-25
442835	-7.8	Yatein
445638	-5.4	Palmitoleic Acid
445639	-5.5	Oleic Acid
494439	-7.8	6-Isopropenyl-4,8a-dimethyldecahydro-1-naphthalenol
519857	-7	epi-Cubenol
521030	-6.7	alpha-Copaen-11-ol
527157	-7.2	(3R,5aS,9aR)-2,2,5a,9-Tetramethyl-3,4,5,5a,6,7-hexahydro-2H-3,9a-methanobenzo[b]oxepine
529455	-6.5	Guaia-1(10),11-dien-9-one
530421	-6.3	Aristolene
540542	-7.5	Acetic acid, 3-hydroxy-6-isopropenyl-4,8a-dimethyl-1,2,3,5,6,7,8,8a-octahydronaphthalen-2-yl ester
543400	-7.3	2-Hydroxycyclopentadecanone
567149	-6.4	4,8,12,16-Tetramethylheptadecan-4-olide
579073	-6.7	2,6-Dimethyl-10-methylene-12-oxatricyclo[7.3.1.0(1,6)]tridec-2-ene
583060	-7	1,2,3,4-Tetrahydro-1-nonylnaphthalene
585258	-7.3	1,2,5,5,8a-Pentamethyl-1,2,3,5,6,7,8,8a-octahydronaphthalen-1-ol
594234	-7.4	6-Isopropenyl-4,8a-dimethyl-1,2,3,5,6,7,8,8a-octahydro-naphthalen-2-ol
637517	-5.5	Elaidic Acid
1201520	-6.5	(-)-Longifolene
1742210	-6.8	beta-CARYOPHYLLENE OXIDE
1742211	-6.9	Isocaryophyllene oxide
1796220	-6.9	(+)-Longifolene
5281520	-6.9	Humulene
5312378	-5	cis-5-Dodecenoic acid
5315163	-6.8	2-[(2R,8aR)-8,8a-dimethyl-2,3,4,6,7,8-hexahydro-1H-naphthalen-2-yl]propan-2-ol
5316454	-7.4	2-(8,8a-dimethyl-2,3,7,8-tetrahydro-1H-naphthalen-2-yl)propan-2-ol
5316730	-7	(1S,9R)-6,10,10-trimethyl-2-methylidene-11-oxatricyclo[7.2.1.01,6]dodecane
5316735	-7.3	11-Hydroxy-10-methyl-7-propan-2-yl-2-oxatricyclo[6.3.1.04,12]dodeca-1(12),3-dien-5-one
5317152	-6.3	(+)-1,5-Epoxy-nor-ketoguaia-11-ene
5317792	-8.2	5-[(1S)-4,5-dimethoxy-3-methylidene-1H-2-benzofuran-1-yl]-4-methoxy-6,9-dimethyl-7,8-dihydro-5H-[1,3]dioxolo[4,5-g]isoquinoline
5317843	-7.3	1,4-dimethyl-7-prop-1-en-2-yl-2,3,6,7,8,8a-hexahydro-1H-azulen-5-one
5318190	-6.9	(2R,9S)-2,6,10,10-tetramethyl-11-oxatricyclo[7.2.1.01,6]dodecan-2-ol
5318496	-8.8	[(2S,3R,4S,5S,6R)-4,5-dihydroxy-2-[5-hydroxy-2-(4-methoxyphenyl)-4-oxochromen-7-yl]oxy-6-(hydroxymethyl)oxan-3-yl] acetate
5318702	-5.6	(4R,5S,6R)-6-(2-hydroxyethyl)-5,6-dihydro-4H-cyclopenta[c]furan-4,5-diol
5318779	-7	(3R,4aR,5S)-4a,5-dimethyl-3-prop-1-en-2-yl-3,4,5,6-tetrahydronaphthalen-2-one
5318906	-7.2	2-[(1S,8S)-1,8-dimethyl-1,2,3,4,6,7,8,8a-octahydronaphthalen-2-yl]propan-2-ol
5319444	-6.1	6-[(1R,5S)-5-hydroxy-4-methoxy-4-methylcyclohex-2-en-1-yl]-2-methylhept-2-en-4-one
5319482	-7.8	4H-1-Benzopyran-4-one, 6-methoxy-2-(2-phenylethyl)-
5319669	-7.2	Methyl 1-methyl-7-prop-1-en-2-yl-1,2,3,5,6,7,8,8a-octahydroazulene-4-carboxylate
5319774	-7.4	methyl 4a-methyl-7-prop-1-en-2-yl-3,4,5,6,7,8-hexahydro-2H-naphthalene-1-carboxylate
5320522	-7.9	(5R,6R,8R)-5,6,7,8-tetrahydroxy-2-(2-phenylethyl)-5,6,7,8-tetrahydrochromen-4-one
5321227	-7.3	(8aS)-4a,8,8a-trimethyl-2-prop-1-en-2-yl-1,2,3,4,5,6-hexahydronaphthalene
5461012	-5.3	Palmitoleate
5462437	-7.4	Neopine
5489258	-7.2	Junipene
6428321	-6.8	alpha-Agarofurane
6431304	-6.7	Selina-3,11-dien-14-al
6431309	-7.1	Selina-4,11-dien-14-al
6432005	-7.3	gamma-EUDESMOL
6432455	-6.8	Naphthalene, 1,2,3,4,4a,5,6,8a-octahydro-4a,8-dimethyl-2-(1-methylethenyl)-, [2R-(2alpha,4aalpha,8abeta)]-
6510283	-7	Caryophylla-3,8(13)-dien-5-beta-ol
6604672	-6.8	4,11,11-Trimethyl-8-methylene-5-oxatricyclo(8.2.0.0(4,6))dodecane, (1R,4R,6R,10S)-
6710676	-6.4	Kobusone
6918855	-8.3	[(6aS,11bR)-6a,9,10-triacetyloxy-7,11b-dihydro-6H-indeno[2,1-c]chromen-3-yl] acetate
10059437	-6.3	Hinesol
10353347	-7.4	(4aS,5R)-4a,5-dimethyl-3-propan-2-ylidene-5,6,7,8-tetrahydro-4H-naphthalen-2-one
10455948	-10.4	(3S,4aR,6aS,6bS,8aS,11R,12aR,14bS)-11-(hydroxymethyl)-4,4,6a,6b,8a,11,14b-heptamethyl-1,2,3,4a,5,7,8,9,10,12,12a,13-dodecahydropicen-3-ol
10678901	-6.4	2H-Benzocyclohepten-2-one, 3,4,4a,5,6,7,8,9-octahydro-4a-methyl-, (S)-
10775429	-6.8	Isodihydroagarofuran
10857022	-7.2	alpha-Agarofuran
10878761	-6.6	(-)-Hinesol
10889508	-6.4	[(1R,2R,5S,7S,8S)-2,6,6-trimethyl-7-tricyclo[6.2.1.01,5]undecanyl]methanol
11074926	-7.3	Diepi-alpha-cedrene epoxide
11076893	-8.1	6-Hydroxy-2-[2-(2-hydroxyphenyl) ethyl]chromone
11087237	-8.3	6-Hydroxy-2-[2-(4-hydroxyphenyl) ethyl]chromone
11117656	-6.9	(1R,2R,5R,7S,8S)-2,6,6,7-tetramethyltricyclo[6.2.1.01,5]undecan-7-ol
11464176	-7.5	Cleomiscosin C
11770062	-7.3	Cubenol
11780067	-7	(1R,2R,3S,6R,9R)-2,6,10,10-tetramethyl-11-oxatricyclo[7.2.1.01,6]dodecane-2,3-diol
11791469	-7.5	(7S,8S,10R)-10-methyl-7-propan-2-yl-2-oxatricyclo[6.3.1.04,12]dodeca-1(12),3-diene-5,11-dione
12431535	-6.7	Norketoagarofuran
13011408	-5.6	Oleic acid-d2
13240188	-6.8	Caryophyllene oxide 2
13606036	-7.9	Agarotetrol
13965876	-8.4	Clemiscosin D
16217634	-6.5	(Unknown)
21675005	-6.8	Agarospirol
24721116	-6.8	2-[(3S,5S)-6,10-Dimethylspiro[4.5]dec-9-en-3-yl]propan-2-ol
44563159	-8.5	(2S)-2-(2,4-dihydroxyphenyl)-5,7-dihydroxy-8-[(2R)-5-hydroxy-5-methyl-2-prop-1-en-2-ylhexyl]-2,3-dihydrochromen-4-one
70566040	-6.7	alpha-Multijugenol
91735354	-6.6	5(1H)-Azulenone, 2,4,6,7,8,8a-hexahydro-3,8-dimethyl-4-(1-methylethylidene)-, (8S-cis)-
91750742	-6.9	Humulene diepoxide A
91753455	-7	Aromadendrene oxide
101289698	-7.2	(7R,8R,10S,11S)-11-hydroxy-10-methyl-7-propan-2-yl-2-oxatricyclo[6.3.1.04,12]dodeca-1(12),3-dien-5-one
162865568	-7.5	(2S,3R)-1-(1,3-benzodioxol-5-yl)-4-(3,4-dimethoxyphenyl)-2,3-dimethylbutan-1-one
162996111	-7.9	(2S,3R)-1-(1,3-benzodioxol-5-yl)-4-(4-hydroxy-3-methoxyphenyl)-2,3-dimethylbutan-1-one

## Sheet: Cervi pantotrichum
Ligand	mode_kcal_mol	cmpdname
5757	-9.2	Estradiol
5870	-8.4	Estrone
8815	-5.1	Estragole
68570	-8.5	17alpha-Estradiol
91472	-8.8	Friedelin
119242	-10	Epifriedelanol
318324	-5	Hexose, 2-amino-2-deoxy-
5311264	-5.3	Lysophosphatidylcholines
5315843	-7.8	[(3S,10R,13R,17R)-10,13-dimethyl-17-(6-methylheptan-2-yl)-2,3,4,7,8,9,11,12,14,15,16,17-dodecahydro-1H-cyclopenta[a]phenanthren-3-yl] (Z)-3-(4-hydroxy-3-methoxyphenyl)prop-2-enoate
5317221	-8	(13S,17S)-13-methyl-6,7,8,9,11,12,14,15,16,17-decahydrocyclopenta[a]phenanthrene-3,17-diol
5317222	-7.9	(13S,17R)-13-methyl-6,7,8,9,11,12,14,15,16,17-decahydrocyclopenta[a]phenanthrene-3,17-diol
5317449	-5.3	(1S,2S,3S,4S)-2,3,4,5-tetrahydroxycyclohexane-1-carboxylic acid
6915732	-5.4	D-Allosamine
10864232	-8	6'-O-beta-D-glucosylgentiopicroside
11634831	-6.5	[[(2R,3S,4R,5S)-5-(6-aminopurin-9-yl)-3,4-dihydroxyoxolan-2-yl]methoxy-hydroxyphosphoryl] phosphono hydrogen phosphate
11865410	-6.4	prostaglandin E1(1-)
11869537	-8	(9beta)-3-Hydroxyestra-1,3,5(10)-trien-17-one
11870448	-11	(4R,4aS,6aS,6aS,6bR,8aR,12aS,14aS,14bS)-4,4a,6a,6b,8a,11,11,14a-octamethyl-2,4,5,6,6a,7,8,9,10,12,12a,13,14,14b-tetradecahydro-1H-picen-3-one
16750109	-7.2	(3S,4E,6E,8E)-3,7-dimethyl-9-(2,6,6-trimethylcyclohexen-1-yl)nona-4,6,8-trien-1-ol
21636453	-10	(4R,4aS,6aS,6aS,6bR,8aS,12aS,14aS,14bS)-4,4a,6a,6b,8a,11,11,14a-octamethyl-1,2,4,5,6,6a,7,9,10,12,12a,13,14,14b-tetradecahydropicene-3,8-dione
44134965	-6.5	2-[3-[(6-Amino-2-methyl-4-pyrimidinyl)methyl]-4-methyl-5-thiazol-3-iumyl]ethanol
45933887	-5.3	(3S,4S,5R,6S)-3-Amino-6-(hydroxymethyl)tetrahydro-2H-pyran-2,4,5-triol
46840178	-8.5	Cholesta-5,8(14)-dien-3beta-ol
53297357	-7.6	methyl (4S,5Z,6R)-4-[2-[2-(3,4-dihydroxyphenyl)ethoxy]-2-oxoethyl]-5-ethylidene-6-[(2S,3R,4S,5S,6R)-3,4,5-trihydroxy-6-(hydroxymethyl)oxan-2-yl]oxy-4H-pyran-3-carboxylate
53395949	-5	(4-Acetamido-3-acetyloxy-5-oxidanyl-pentan-2-yl) ethanoate
101084580	-10.3	(4R,4aS,6aR,6aS,6bR,8aR,12aR,14aS,14bR)-4,4a,6a,6b,8a,11,11,14a-octamethyl-1,2,4,5,6,6a,7,8,9,10,12,12a,13,14b-tetradecahydropicene-3,14-dione
131706173	-9.6	(3S,4R,4aS,6aS,6aS,6bR,8aR,12aS,14aS,14bS)-4,4a,6a,6b,8a,11,11,14a-octamethyl-1,2,3,4,5,6,6a,7,8,9,10,12,12a,13,14,14b-hexadecahydropicen-3-ol
162908988	-9.4	(4R,4aS,6aS,6aS,6bR,8aR,12aR,13S,14aS,14bS)-13-hydroxy-4,4a,6a,6b,8a,11,11,14a-octamethyl-2,4,5,6,6a,7,8,9,10,12,12a,13,14,14b-tetradecahydro-1H-picen-3-one
162908990	-9.6	(4R,4aS,6aS,6aS,6bR,8aR,12aS,13S,14aS,14bS)-13-hydroxy-4,4a,6a,6b,8a,11,11,14a-octamethyl-2,4,5,6,6a,7,8,9,10,12,12a,13,14,14b-tetradecahydro-1H-picen-3-one

## Sheet: Cornus_officinalis
Ligand	mode_kcal_mol	cmpdname
72	-5.3	3,4-Dihydroxybenzoic acid
370	-5.7	Gallic Acid
525	-4.3	Malic Acid
875	-4.5	DL-Tartaric acid
896	-6.8	Melatonin
985	-5	Palmitic Acid
1017	-5.4	Phthalic acid
3314	-5.3	Eugenol
4276	-5.4	Myristicin
5144	-5.5	Safrole
6054	-4.7	Phenylethyl Alcohol
6568	-3.1	2-Butanol
7127	-5.2	Methyleugenol
7361	-3.9	Furfuryl alcohol
7362	-3.8	Furfural
7424	-5.3	3,5-Dihydroxybenzoic acid
7461	-5.6	gamma-Terpinene
7463	-5.6	p-CYMENE
7652	-6.7	Benzylcinnamate
7894	-3.4	Isoamylamine
8042	-5.3	Isopropyl Myristate
8158	-4.5	Nonanoic Acid
8175	-4.5	Decanal
8181	-5.1	Methyl palmitate
8184	-4.7	1-Undecanol
8186	-4.5	Undecanal
8467	-4.9	Ethyl Vanillin
10248	-5.1	Elemicin
10494	-10.5	Oleanolic Acid
11006	-4.8	Hexadecane
11173	-3.5	Prenol
11463	-5.8	Terpinolene
12097	-4	5-Methylfurfural
12391	-4.5	Pentadecane
12674	-4.3	Dimethyl malate
31260	-3.5	Isoamyl alcohol
61007	-5.7	Anisylacetone
64945	-9.9	Ursolic Acid
70962	-5.2	(+)-Isomenthone
73466	-7.5	Monotropein
73467	-7.9	Verbenalin
79048	-4.1	3-Methyl-3-penten-2-one
86498	-6.8	(+)-Dibenzoyl-D-tartaric acid
87691	-7	Loganin
88298	-5.4	(1S,2R,5S)-4,6,6-trimethylbicyclo[3.1.1]hept-3-en-2-ol
88708	-7.2	Gentiopicrin
89640	-7.1	Loganic Acid
92221	-5	(+)-Camphene
92824	-4.4	D-malate
93009	-5.8	Bornyl acetate, (-)-
94253	-7.3	Vulgarin
95289	-5.4	Sarisan
107848	-6.9	Geniposide
114700	-8.2	(5r,6s)-5-Ethenyl-4a-hydroxy-6-[(2s,3r,4s,5s,6r)-3,4,5-trihydroxy-6-(hydroxymethyl)oxan-2-yl]oxy-3,4,5,6-tetrahydropyrano[5,4-c]pyran-1-one
124021	-7	beta-Glucogallin
124024	-8.7	[(5R)-4,5-dihydroxy-3-(3,4,5-trihydroxybenzoyl)oxy-4-[(3,4,5-trihydroxybenzoyl)oxymethyl]oxolan-2-yl]methyl 3,4,5-trihydroxybenzoate
131348	-7.9	Cornuside
137590	-4.2	1,2,3,4-Tetramethyl-butadien
159055	-5.1	Camphor (synthetic)
161036	-7.1	Sweroside
162868	-6.9	Secoxyloganin
165536	-6.5	Aristolone
222656	-4.4	(2S)-2-Hydroxybutanedioic acid
237332	-4.3	5-Hydroxymethylfurfural
354446	-7.1	methyl (1S,4aS,6S,7R,7aS)-6-hydroxy-7-methyl-1-[3,4,5-trihydroxy-6-(hydroxymethyl)oxan-2-yl]oxy-1,4a,5,6,7,7a-hexahydrocyclopenta[c]pyran-4-carboxylate
427877	-6.3	Sarracenin
439655	-4.5	D-tartaric acid
440308	-8.3	1,2,6-Trigalloylglucose
440917	-4.9	Limonene, (+)-
440967	-5.7	(-)-beta-Pinene
440968	-5	(-)-alpha-Pinene
441699	-8.6	Cyanidin 3-O-galactoside
442435	-7.3	Swertiamarin
442495	-5.9	Pulegone
443158	-4.9	Linalool, (-)-
443161	-5.4	(-)-beta-Phellandrene
443162	-5.7	(-)-alpha-Terpineol
444305	-4.7	L-Tartaric acid
444683	-3.1	(S)-(+)-2-butanol
471118	-7.8	[(2R,3R,4S,5R,6R)-2,5-dihydroxy-6-(hydroxymethyl)-3-(3,4,5-trihydroxybenzoyl)oxy-tetrahydropyran-4-yl] 3,4,5-trihydroxybenzoate
471119	-8.4	Gemin D
475261	-8.1	[(2S,3R,4S,5S,6R)-4,5-dihydroxy-6-(hydroxymethyl)-2-(3,4,5-trihydroxybenzoyl)oxy-tetrahydropyran-3-yl] 3,4,5-trihydroxybenzoate
636750	-5.1	gamma-Asarone
637542	-5.5	p-Coumaric acid
637563	-5.2	Anethole
689043	-5.9	Caffeic Acid
1201521	-5.6	(+)-Fenchone
1549106	-5.2	cis-p-Coumaric acid
1549111	-5.4	cis-Caffeic acid
2724161	-5.3	(+)-Terpinen-4-ol
3083834	-6.7	Ar-Curcumene
5273469	-6.7	Benzyl cinnamate
5274585	-8.1	Querciturone
5280343	-8.1	Quercetin
5280450	-5.6	Linoleic Acid
5280804	-7.8	Isoquercetin
5280863	-7.9	Kaempferol
5280961	-7.6	Genistein
5281515	-7.2	Caryophyllene
5281643	-7.8	Hyperoside
5281671	-8.6	Morusin
5281758	-5.1	beta-Asarone
5281764	-7.9	Chicoric acid
5281862	-6.2	Urushiol III
5284421	-5.4	Methyl linoleate
5316074	-7.3	alpha-Corocalene
5317271	-5.5	Eugenone
5319407	-5.2	4-methoxy-3H-1,2-benzodioxole
5322038	-8.3	1,2,3-Tri-O-galloyl-beta-D-glucose
5351212	-6.6	1-Isotetrandrine
5378597	-7.9	2-(3,4-dihydroxyphenyl)-5,7-dihydroxy-3-[(2S,3R,4S,5S,6R)-3,4,5-trihydroxy-6-(hydroxymethyl)oxan-2-yl]oxychromen-4-one
5460151	-4.2	2-Furoate
5460284	-4.3	(S,S)-Tartrate
6325577	-8.5	[(1R,2S,5R,6R,7R,9R)-7-acetyloxy-5-hydroxy-6-(hydroxymethyl)-2,10,10-trimethyl-11-oxatricyclo[7.2.1.01,6]dodecan-8-yl] benzoate
6325676	-6.7	methyl 3-methoxy-1-methyl-8-[(2S,3R,4S,5S,6R)-3,4,5-trihydroxy-6-(hydroxymethyl)oxan-2-yl]oxy-1,3,4,4a,8,8a-hexahydropyrano[3,4-c]pyran-5-carboxylate
6398541	-8.4	galloyl(-3)[galloyl(-6)]a-All
6419959	-8.8	Raubasine
6432254	-5.1	trans-Linalool oxide
6432651	-6.7	2H-Cyclopropa[a]naphthalen-2-one, 1,1a,4,5,6,7,7a,7b-octahydro-1,1,7,7a-tetramethyl-, (1aalpha,7alpha,7aalpha,7balpha)-
6918391	-6.1	Beta-Elemene
6973640	-5.5	(+)-Isoborneol
9906781	-7.7	(3R,4S,4aR)-4-ethenyl-3-[(2S,3R,4S,5S,6R)-3,4,5-trihydroxy-6-(hydroxymethyl)oxan-2-yl]oxy-4,4a,5,6-tetrahydro-3H-pyrano[3,4-c]pyran-8-one
10104370	-6.3	Beta-Bisabolene
10461723	-8.8	[(10R,11R,12R,13S,15R)-3,4,5,12,13,21,22,23-octahydroxy-8,18-dioxo-9,14,17-trioxatetracyclo[17.4.0.02,7.010,15]tricosa-1(23),2,4,6,19,21-hexaen-11-yl] 3,4,5-trihydroxybenzoate
10476229	-9.4	5-[(3S,5S,9S)-3,5,14-trihydroxy-10,13-dimethyl-2,3,4,6,7,8,9,11,12,15,16,17-dodecahydro-1H-cyclopenta[a]phenanthren-17-yl]pyran-2-one
10548420	-7.7	8-Epiloganin
10856233	-5.5	Isosorbide 2-acetate
11064030	-5.7	[1R-[1alpha,3alpha,4beta]]-4-Ethenyl-alpha,alpha,4-trimethyl-3-[1-methylethenyl]cyclohexanemethanol
11228693	-7	(Unknown)
11228694	-7.4	Comuside
11304302	-7.2	(Unknown)
11338644	-6.7	5,9-Epi-7,8-didehydropenstemoside
11469649	-5.6	3-Cyclohexene-1-methanol, alpha,alpha,4-trimethyl-, 1-acetate, (1R)-
11729149	-6.7	(2S,3R,4S)-3-ethenyl-4-(2-methoxy-2-oxoethyl)-2-[(2S,3R,4S,5S,6R)-3,4,5-trihydroxy-6-(hydroxymethyl)oxan-2-yl]oxy-3,4-dihydro-2H-pyran-5-carboxylic acid
11870794	-7.9	methyl (1R,9S,10S,12S,13E,16S,17R,18S)-13-ethylidene-18-hydroxy-8,15-diazahexacyclo[14.2.1.01,9.02,7.010,15.012,17]nonadeca-2,4,6-triene-17-carboxylate
11962143	-6.6	Tachioside
11968402	-7.2	Dehydrologanin
11969002	-9.2	galloyl(-2)[galloyl(-6)]Glc(a)-O-galloyl
12004581	-7.2	(Unknown)
12306052	-6.2	(-)-alpha-Amorphene
13258914	-8.1	(2S,3S,4S,5R)-6-[2-(3,4-dihydroxyphenyl)-5,7-dihydroxy-4-oxochromen-3-yl]oxy-3,4,5-trihydroxyoxane-2-carboxylic acid
13270009	-8.4	galloyl(-2)[galloyl(-3)]Hex-O-galloyl
14136854	-6.8	Secologanoside
14658050	-8.6	Arjunglucoside I
15558051	-5.8	Benzyl alcohol, cinnamate
15959354	-8.2	2-(3,4-dihydroxyphenyl)-5,7-dihydroxy-3-[(1R,2R,3S,4R,5R)-2,3,4-trihydroxy-5-(hydroxymethyl)cyclohexoxy]chromen-4-one
16212335	-7.1	methyl (1S,4aS,6S,7R,7aS)-6-hydroxy-7-methyl-1-[(3R,4S,5S,6R)-3,4,5-trihydroxy-6-(hydroxymethyl)oxan-2-yl]oxy-1,4a,5,6,7,7a-hexahydrocyclopenta[c]pyran-4-carboxylate
16750109	-7.2	(3S,4E,6E,8E)-3,7-dimethyl-9-(2,6,6-trimethylcyclohexen-1-yl)nona-4,6,8-trien-1-ol
16760120	-6.6	methyl (1S,4aS,7aS)-7-(hydroxymethyl)-1-[(2S,3R,4S,5S,6R)-3,4,5-trihydroxy-6-(hydroxymethyl)tetrahydropyran-2-yl]oxy-1,4a,5,7a-tetrahydrocyclopenta[c]pyran-4-carboxylate
17751048	-7.2	methyl (4aS,7S,7aR)-7-methyl-5-oxo-1-[(2S,3R,4S,5S,6R)-3,4,5-trihydroxy-6-(hydroxymethyl)oxan-2-yl]oxy-4a,6,7,7a-tetrahydro-1H-cyclopenta[c]pyran-4-carboxylate
21146989	-7.1	2,3-di-O-galloyl--d-glucose
21550278	-7.2	methyl 7-methyl-6-oxo-1-[(2S,3R,4R,5S,6R)-3,4,5-trihydroxy-6-(hydroxymethyl)oxan-2-yl]oxy-4a,5,7,7a-tetrahydro-1H-cyclopenta[c]pyran-4-carboxylate
21593530	-7.2	(7Alpha-Hydroxy)-Morroniside
22524164	-7	methyl 7-methyl-5-oxo-1-[(2S,3R,4R,5S,6R)-3,4,5-trihydroxy-6-(hydroxymethyl)oxan-2-yl]oxy-4a,6,7,7a-tetrahydro-1H-cyclopenta[c]pyran-4-carboxylate
22524516	-7.1	4-ethenyl-3-[(2S,3R,4R,5S,6R)-3,4,5-trihydroxy-6-(hydroxymethyl)oxan-2-yl]oxy-4,4a,5,6-tetrahydro-3H-pyrano[3,4-c]pyran-8-one
24752794	-7.2	(2S,3R,4S)-3-ethenyl-4-[2-(3,4,5-trihydroxybenzoyl)oxyethyl]-2-[(2S,3R,4S,5S,6R)-3,4,5-trihydroxy-6-(hydroxymethyl)oxan-2-yl]oxy-3,4-dihydro-2H-pyran-5-carboxylic acid
25178022	-6.5	Morroniside
25201088	-5	(5-Formylfuran-3-yl)methyl phosphate
40469805	-8.8	(1S,2R,4aS,6aR,6aS,6bR,8aS,10S,12aR,14bS)-10-hydroxy-1,2,6a,6b,9,9,12a-heptamethyl-2,3,4,5,6,6a,7,8,8a,10,11,12,13,14b-tetradecahydro-1H-picene-4a-carboxylic acid
42636959	-6.1	7-O-galloyl-sedoheptulose
44134965	-6.5	2-[3-[(6-Amino-2-methyl-4-pyrimidinyl)methyl]-4-methyl-5-thiazol-3-iumyl]ethanol
44258368	-7.7	6-beta-D-glucopyranosyl-3',4',5-trihydroxy-7-methoxyflavone
45358135	-7.5	Loganicacid
45483610	-10.5	(4aR,6aR,6aS,6bR,8aR,10S,12aR,14bS)-10-hydroxy-2,2,6a,6b,9,9,12a-heptamethyl-1,3,4,5,6,6a,7,8,8a,10,11,12,13,14b-tetradecahydropicene-4a-carboxylic acid
45483617	-10.8	(1S,2R,4aR,6aR,6aS,6bR,8aR,10S,12aR,14bS)-10-hydroxy-1,2,6a,6b,9,9,12a-heptamethyl-2,3,4,5,6,6a,7,8,8a,10,11,12,13,14b-tetradecahydro-1H-picene-4a-carboxylic acid
46191017	-6.1	(2R)-1-(5-Methoxy-3,6-dioxocyclohexa-1,4-dien-1-yl)tridecan-2-yl acetate
49768307	-8.3	Dotorioside I
49862810	-7	7|A-O-Methylmorroniside
50919054	-7.2	(1R,2S,6S,7S,8R)-1,3-dimethyl-8-propan-2-yltricyclo[4.4.0.02,7]dec-3-ene
51066531	-7	methyl (1S,4aS,7aR)-7-(hydroxymethyl)-1-[(3R,4S,5S,6R)-3,4,5-trihydroxy-6-(hydroxymethyl)oxan-2-yl]oxy-1,4a,5,7a-tetrahydrocyclopenta[c]pyran-4-carboxylate
52951052	-8.8	Arjunglucoside II
54675821	-5.6	3,4,5-Trihydroxybenzoate
56843478	-7	1H,3H-Pyrano(3,4-c)pyran-5-carboxylic acid, 8-(beta-D-glucopyranosyloxy)-4,4a,8,8a-tetrahydro-3-hydroxy-1-methyl-, methyl ester
71431197	-8	galloyl(-2)[galloyl(-3)]b-All
71451245	-6.6	7alpha-O-Methylmorroniside
75411952	-6.8	Methyl (1R,4aS,8S,8aS)-3-methoxy-1-methyl-8-[(2S,3R,4S,5S,6R)-3,4,5-trihydroxy-6-(hydroxymethyl)oxan-2-yl]oxy-1,3,4,4a,8,8a-hexahydropyrano[3,4-c]pyran-5-carboxylate
78358483	-7.1	methyl (1S,4aS,7aS)-7-(hydroxymethyl)-1-[(2S,4R,5S)-3,4,5-trihydroxy-6-(hydroxymethyl)oxan-2-yl]oxy-1,4a,5,7a-tetrahydrocyclopenta[c]pyran-4-carboxylate
102004523	-7.2	methyl (1R,4aS,8S,8aS)-3-hydroxy-1-methyl-8-[(2S,3R,4S,5S,6R)-3,4,5-trihydroxy-6-(hydroxymethyl)oxan-2-yl]oxy-1,3,4,4a,8,8a-hexahydropyrano[3,4-c]pyran-5-carboxylate
102273993	-8.3	methyl (1S,4aR,7S)-4a,7-dihydroxy-7-methyl-1-[(2S,3R,4S,5S,6R)-3,4,5-trihydroxy-6-[[(2R,3R,4S,5S,6R)-3,4,5-trihydroxy-6-(hydroxymethyl)oxan-2-yl]oxymethyl]oxan-2-yl]oxy-1,5,6,7a-tetrahydrocyclopenta[c]pyran-4-carboxylate
124585685	-7.1	7-O-Ethylmorroniside
145963539	-6.7	7alpha-O-Ethylmorroniside
154496620	-7.2	[(1S,2R)-1-[(10S,11S)-3,4,5,11,17,18,19-heptahydroxy-8,14-dioxo-9,13-dioxatricyclo[13.4.0.02,7]nonadeca-1(19),2,4,6,15,17-hexaen-10-yl]-2-hydroxy-3-oxopropyl] 3,4,5-trihydroxybenzoate
154496721	-8	methyl (1R,4aR,7S,7aR)-4a-hydroxy-7-methyl-5-oxo-1-[(2R,3S,4S,5S,6R)-3,4,5-trihydroxy-6-(hydroxymethyl)oxan-2-yl]oxy-1,6,7,7a-tetrahydrocyclopenta[c]pyran-4-carboxylate
162901426	-8	galloyl(-1)[galloyl(-7)]b-D-altHept2ulof
162927098	-7.9	dimethyl (1R,6R,7S,9S,10E,15R,20R,21R,24E,25R,26S,37S)-10,24-di(ethylidene)-5-methyl-19-oxa-5,12,22,27-tetrazaundecacyclo[20.11.2.19,15.121,25.01,20.02,18.04,16.06,15.07,12.020,27.028,33]heptatriaconta-2,4(16),17,28,30,32-hexaene-26,37-dicarboxylate
162989272	-8.4	methyl (1R,9R,10S,12S,16S,17R,18S)-13-ethylidene-18-hydroxy-8,15-diazahexacyclo[14.2.1.01,9.02,7.010,15.012,17]nonadeca-2,4,6-triene-17-carboxylate
163082172	-7.8	galloyl(-2)[galloyl(-3)]b-Man

## Sheet: Dioscorea polystachya
Ligand	mode_kcal_mol	cmpdname
204	-5.2	Allantoin
370	-5.7	Gallic Acid
985	-5.3	Palmitic Acid
2266	-4.8	Azelaic Acid
5997	-8.2	Cholesterol
8468	-5.2	Vanillic Acid
65728	-8.2	Lathosterol
74112	-4.9	Trimethyl citrate
92109	-8.1	Gibberellin A4
92113	-8.6	24-Methylenecholesterol
99474	-9.4	Diosgenin
119394	-10.1	Dioscin
179534	-7.8	5,7-Dimethoxyphenanthrene-2,3-diol
181271	-6.9	Batatasin IV
192816	-8	Cyclo(tyrosyl-tyrosyl)
222284	-8.3	Beta-Sitosterol
237332	-4.3	5-Hydroxymethylfurfural
439635	-8.2	Gibberellin 20
439713	-5.3	Allantoin, (-)-
439714	-5.2	(S)-(+)-allantoin
440914	-8.1	Gibberellin A53
442694	-7.9	Batatasin I
442700	-6.7	Dihydropinosylvin
443450	-8.1	Gibberellin A12
443454	-8	Gibberellin A24
443455	-8	Gibberellin A36
443456	-7.8	1-Methyl-8-methylidene-13-oxododecahydro-4a,1-(epoxymethano)-7,9a-methanobenzo[a]azulene-10-carboxylic acid
443457	-7.9	(Unknown)
445639	-5.3	Oleic Acid
637517	-5.3	Elaidic Acid
712318	-7.6	(-)-Epitaxifolin
2723897	-8.3	Cholesteryl Acetate
3081953	-8	Gibberellin-A-12
5280450	-5.9	Linoleic Acid
5280481	-7.9	Gibberellin A20
5280794	-9.8	Stigmasterol
5280934	-5.7	Linolenic Acid
5281326	-10	Isofucosterol
5281984	-7.7	Gibberellin A9
5283638	-8.5	Clerosterol
5283641	-10	Ergostanol
5283645	-8.6	24-Methylene,25-methylcholesta-5-en-3beta-ol
5315843	-8.1	[(3S,10R,13R,17R)-10,13-dimethyl-17-(6-methylheptan-2-yl)-2,3,4,7,8,9,11,12,14,15,16,17-dodecahydro-1H-cyclopenta[a]phenanthren-3-yl] (Z)-3-(4-hydroxy-3-methoxyphenyl)prop-2-enoate
5354503	-9.2	Beta-Sitosteryl Acetate
5460209	-7.6	Gibberellin A19
6437330	-9	Stigmasterol acetate
6852197	-5.1	1-(2,5-Dioxo-2,5-dihydro-1H-imidazol-4-YL)urea
7157118	-7.9	(3S,5S,8S,9S,10S,13R,14S,17R)-10,13-dimethyl-17-[(2R)-6-methylheptan-2-yl]-2,3,4,5,6,7,8,9,11,12,14,15,16,17-tetradecahydro-1H-cyclopenta[a]phenanthren-3-ol
7251168	-7	(2Z,4E)-5-[(1S)-1-hydroxy-2,6,6-trimethyl-4-oxocyclohex-2-en-1-yl]-3-methylpenta-2,4-dienoate
10407945	-8.6	(2S,3R,4S,5S,6R)-2-(4,6-dihydroxyphenanthren-3-yl)oxy-6-(hydroxymethyl)oxane-3,4,5-triol
10466989	-6.9	batatasin III
10818396	-10.1	[(1S,1'S,2R,3'R,4R,4'R,5R,5'R,6'R,10'S,12'S,18'S,21'R)-2-methoxy-1,4',6',12',17',17'-hexamethyl-18'-[(2S,3R,4S,5R)-3,4,5-trihydroxyoxan-2-yl]oxyspiro[3,6-dioxabicyclo[3.1.0]hexane-4,8'-9-oxahexacyclo[11.9.0.01,21.04,12.05,10.016,21]docos-13-ene]-3'-yl] acetate
11259252	-8.3	[(3S,8S,9S,10R,13R,14S,17R)-10,13-dimethyl-17-[(2R)-6-methyl-5-methylideneheptan-2-yl]-2,3,4,7,8,9,11,12,14,15,16,17-dodecahydro-1H-cyclopenta[a]phenanthren-3-yl] acetate
11438306	-7.7	cyclo(L-tyrosyl-L-phenylalanyl)
11827970	-8	Disogluside
11973680	-6.4	(2Z,4E)-5-deuterio-5-[(1S,6S)-1-hydroxy-2,6-dimethyl-4-oxo-6-(trideuteriomethyl)cyclohex-2-en-1-yl]-3-methylpenta-2,4-dienoic acid
11993858	-5.2	5-(2-Aminoethyl)-1,2-benzene-3,4,6-d3-diol
12888722	-6.9	2-[2-(3,4,5-Trimethoxyphenyl)ethyl]phenol
13011408	-5.5	Oleic acid-d2
13019955	-9.7	Campesteryl acetate
13089874	-8.3	5alpha-Cholestan-3beta-ol, acetate
13322124	-8.6	Stigmasta-5,24(28)-dien-3-OL acetate
13988619	-9.5	[(3S,8S,9S,10R,13R,14S,17R)-17-[(2R,5S)-5-ethyl-6-methylhept-6-en-2-yl]-10,13-dimethyl-2,3,4,7,8,9,11,12,14,15,16,17-dodecahydro-1H-cyclopenta[a]phenanthren-3-yl] acetate
13988628	-8.3	Stigmastanol acetate
13991212	-9.4	[(3S,8S,9S,10R,13R,14S,17R)-17-[(2R)-6,6-dimethyl-5-methylideneheptan-2-yl]-10,13-dimethyl-2,3,4,7,8,9,11,12,14,15,16,17-dodecahydro-1H-cyclopenta[a]phenanthren-3-yl] acetate
14056045	-8.2	[(3S,5S,9R,10S,13R,14R,17R)-10,13-dimethyl-17-[(2R)-6-methylheptan-2-yl]-2,3,4,5,6,9,11,12,14,15,16,17-dodecahydro-1H-cyclopenta[a]phenanthren-3-yl] acetate
14186068	-9.3	Campestanol acetate
14861196	-8.1	5alpha(H),17alpha(H)-(20R)-3beta-ACETOXYCHOLEST-8(14)-ENE
16061189	-7.2	Adonixanthin
19423974	-6.7	2-(3,5-Dimethoxyphenethyl)phenol
25200921	-7.8	gibberellin A19(2-)
25244528	-8	gibberellin A12(2-)
25244696	-8.8	(4aS,8aS)-7-ethenyl-3-hydroxy-1,1,4a,8-tetramethyl-3,4,4b,8,8a,9,10,10a-octahydrophenanthrene-2,5-dione
44572330	-7.8	3,5-Dimethoxy-2,7-phenanthrenediol
45109787	-7.8	(1R,2R,8S,9S,10R,11R)-5-hydroxy-11-methyl-6-methylidene-16-oxo-15-oxapentacyclo[9.3.2.15,8.01,10.02,8]heptadecane-9-carboxylic acid
46840178	-8.3	Cholesta-5,8(14)-dien-3beta-ol
49868293	-9.4	(1S,2S,5S,8S,9R,10S,11R,12S)-12-hydroxy-11-methyl-6-methylidene-16-oxo-15-oxapentacyclo[9.3.2.15,8.01,10.02,8]heptadecane-9-carboxylic acid
50930798	-8.6	(3R,8R,9R,10S,13R,14R,17R)-17-[(E,2R,5R)-5-ethyl-6-methylhept-3-en-2-yl]-3,10,13-trimethyl-2,3,4,7,8,9,11,12,14,15,16,17-dodecahydro-1H-cyclopenta[a]phenanthrene
51051617	-8.4	(24R)-5-Ergosten-3|A-ol
53486205	-9.6	(3I(2),22I(2),25S)-Spirost-5-en-3-ol
71306853	-8	(2R,5R,9S,10R,11S,12S)-12-hydroxy-11-methyl-6-methylidene-16-oxo-15-oxapentacyclo[9.3.2.15,8.01,10.02,8]heptadecane-9-carboxylic acid
85806015	-6.8	Batatasin II
101289683	-6.4	(1R,4R,5R)-2,4'-dimethylspiro[2-azabicyclo[2.2.2]octane-5,2'-3H-pyran]-6'-one
134766514	-8.6	(3S,8S,9S,14S,17R)-17-[(2R,5R)-5,6-dimethylheptan-2-yl]-10,13-dimethyl-2,3,4,7,8,9,11,12,14,15,16,17-dodecahydro-1H-cyclopenta[a]phenanthren-3-ol
162827760	-12	(1R,2S,5S,8R,9R,16R,17S,18R,21S,24R,26S,27S)-5,16,21-trihydroxy-2,9,26-trimethyl-3,19,23,28-tetraoxaoctacyclo[16.9.1.118,27.01,5.02,24.08,17.09,14.021,26]nonacosa-11,14-diene-4,10,22,29-tetrone
162852488	-7.5	(3S,5S,9S,10S,13R,17R)-17-[(2R,5R)-5,6-dimethylheptan-2-yl]-10,13-dimethyl-2,3,4,5,6,7,9,11,12,15,16,17-dodecahydro-1H-cyclopenta[a]phenanthren-3-ol
162852489	-7.8	(3S,5S,9S,10S,13R,17R)-17-[(2R,5S)-5,6-dimethylheptan-2-yl]-10,13-dimethyl-2,3,4,5,6,7,9,11,12,15,16,17-dodecahydro-1H-cyclopenta[a]phenanthren-3-ol
162912244	-8.5	[(3S,5S,9R,10S,13R,17R)-17-[(2R,5R)-5-ethyl-6-methylheptan-2-yl]-10,13-dimethyl-2,3,4,5,6,7,9,11,12,15,16,17-dodecahydro-1H-cyclopenta[a]phenanthren-3-yl] acetate

## Sheet: Wolfiporia extensa
Ligand	mode_kcal_mol	cmpdname
72	-5.3	3,4-Dihydroxybenzoic acid
125	-4.6	4-Hydroxybenzyl alcohol
190	-4.7	Adenine
237	-7.6	Quinacrine
379	-4.5	Octanoic Acid
896	-6.8	Melatonin
985	-5	Palmitic Acid
1017	-5.2	Phthalic acid
1203	-7.5	2-(3,4-Dihydroxyphenyl)chroman-3,5,7-triol
3893	-4.7	Lauric Acid
6251	-4.5	Mannitol
6912	-4.7	Xylitol
7428	-5.3	Methyl gallate
8180	-4.6	Undecanoic Acid
8194	-4.4	Dodecanal
8468	-5.2	Vanillic Acid
8768	-4.9	Protocatechualdehyde
14697	-8.6	Methyl Dehydroabietate
15448	-4.7	2-Undecanol
31703	-8.9	Doxorubicin
61361	-6.2	Butylphthalide
73145	-10.5	Beta-Amyrin
73402	-7.8	Eburicoic Acid
91472	-11.3	Friedelin
92156	-8.6	Beta-Amyrin Acetate
101341	-9.8	Friedelinol
119242	-9.1	Epifriedelanol
125207	-4.7	11-Dodecenoic acid
160710	-5.9	Cnidilide
182232	-7.4	(+)-Epicatechin
196319	-8	Lassiosiphol
222284	-8.3	Beta-Sitosterol
246983	-8.1	Lanosterol
439514	-7.6	Scopolin
440560	-8.1	24,25-Dihydrolanosterol
444679	-8.7	Ergosterol
471002	-8.7	Ganoderic acid A
486614	-8.2	(2S,3R,4S,5S,6R)-2-[4-[(3S,3aR,6S,6aR)-3-(4-hydroxy-3-methoxyphenyl)-1,3,3a,4,6,6a-hexahydrofuro[3,4-c]furan-6-yl]-2-methoxyphenoxy]-6-(hydroxymethyl)oxane-3,4,5-triol
639465	-8.1	Nymphaeol A
3085257	-6.3	Senkyunolide A
3086648	-8.2	2-[(2R,3R,3aR,6S,7S,9bR)-6-(2-carboxyethyl)-2-hydroxy-3a,6,9b-trimethyl-7-prop-1-en-2-yl-1,2,3,4,7,8-hexahydrocyclopenta[a]naphthalen-3-yl]-6-methylhept-5-enoic acid
5280805	-8.3	Rutin
5281643	-7.8	Hyperoside
5281677	-7.3	Pachypodol
5281855	-8.6	Ellagic Acid
5316445	-9	2-[(3S,10S,13R,17R)-3-hydroxy-4,4,10,13,14-pentamethyl-2,3,5,6,12,15,16,17-octahydro-1H-cyclopenta[a]phenanthren-17-yl]-6-methyl-5-methylideneheptanoic acid
5316446	-9.1	6-methyl-5-methylidene-2-[(10S,13R,17R)-4,4,10,13,14-pentamethyl-3-oxo-1,2,5,6,12,15,16,17-octahydrocyclopenta[a]phenanthren-17-yl]heptanoic acid
5316993	-7.4	2-[(3S,10S,13R)-3-hydroxy-4,4,10,13,14-pentamethyl-2,3,5,6,7,11,12,15,16,17-decahydro-1H-cyclopenta[a]phenanthren-17-yl]-6-methyl-5-methylideneheptanoic acid
5318045	-5.8	(Z)-3-Hexen-1-yl b-D-glucopyranoside
5318116	-7.2	Hydrangeic acid
5318155	-8.2	2-[(3S,10S,13R)-16-hydroxy-3-(4-hydroxybenzoyl)oxy-4,4,10,13,14-pentamethyl-2,3,5,6,12,15,16,17-octahydro-1H-cyclopenta[a]phenanthren-17-yl]-6-methyl-5-methylideneheptanoic acid
5319022	-6.5	Ligustilide
5319213	-6	(3R,4R)-4-[(3S)-3-hydroxybutyl]-5,5-dimethyl-1-oxaspiro[2.5]octan-7-one
5320361	-7.3	2-[(3S,10S,13R,17R)-3-acetyloxy-16-hydroxy-4,4,10,13,14-pentamethyl-2,3,5,6,7,11,12,15,16,17-decahydro-1H-cyclopenta[a]phenanthren-17-yl]-6-methyl-5-methylideneheptanoic acid
5320667	-9	(2R)-2-[(10S,13R,14R,16R,17R)-16-hydroxy-4,4,10,13,14-pentamethyl-3-oxo-1,2,5,6,12,15,16,17-octahydrocyclopenta[a]phenanthren-17-yl]-6-methyl-5-methylideneheptanoic acid
5320677	-8.3	2-[(3aR,6S)-6-(2-carboxyethyl)-2-hydroxy-3a,6,9b-trimethyl-7-prop-1-en-2-yl-1,2,3,4,7,8-hexahydrocyclopenta[a]naphthalen-3-yl]-6-methyl-5-methylideneheptanoic acid
5320679	-8.3	2-[(3aR,6S)-6-(2-carboxyethyl)-2-hydroxy-3a,6,9b-trimethyl-7-prop-1-en-2-yl-1,2,3,4,7,8-hexahydrocyclopenta[a]naphthalen-3-yl]-6-methylhept-5-enoic acid
5320680	-8	(1R,11S)-11,17-dimethoxy-6,8,12-trioxa-22-azapentacyclo[11.9.0.02,10.05,9.014,19]docosa-2(10),3,5(9),14,16,18-hexaen-16-ol
5322174	-8.2	2-[(3S,10S,13R)-3,16-dihydroxy-4,4,10,13,14-pentamethyl-2,3,5,6,7,11,12,15,16,17-decahydro-1H-cyclopenta[a]phenanthren-17-yl]-6-methyl-5-methylideneheptanoic acid
5351516	-9.9	Ergosterol peroxide
5352899	-6.5	3-Butylidenephthalide
5376313	-7.8	2-[(1E,3E,5E,7E,9E,11E,13E,15E)-16-(4-Hydroxy-2,6,6-trimethyl-2-cyclohexen-1-yl)-1,5,10,14-tetramethyl-1,3,5,7,9,11,13,15-hexadecaoctaenyl]-4,4,7a-trimethyl-2,4,5,6,7,7a-hexahydro-1-benzofuran-6-ol
5471851	-7.6	Poricoic Acid A
5471852	-7.7	Poricoic acid B
5471966	-8	Poricoic acid G
5484385	-6.8	Pachymic acid
5877292	-6.2	(E)-Ligustilide
6441913	-7.5	Coniferyl ferulate
6450053	-6	2-Hexenyl-beta-glucopyranoside
9548665	-8.3	Lanostane
9805290	-8.9	(2R)-2-[(5R,10S,13R,14R,16R,17R)-16-hydroxy-4,4,10,13,14-pentamethyl-3-oxo-1,2,5,6,12,15,16,17-octahydrocyclopenta[a]phenanthren-17-yl]-6-methyl-5-methylideneheptanoic acid
9820702	-7.6	(6R,9R)-3-Oxo-alpha-ionol glucoside
9823926	-8.3	6beta-Hydroxystigmast-4-en-3-one
9890992	-8	16|A-Hydroxytrametenolic acid
9930064	-7.7	Roseoside
9958136	-6.6	3-O-Acetyl-16alpha-hydroxytrametenolic acid
10004946	-8.1	2-[(3S,5R,10S,13R,14R,17R)-3-Hydroxy-4,4,10,13,14-pentamethyl-2,3,5,6,7,11,12,15,16,17-decahydro-1H-cyclopenta[a]phenanthren-17-yl]-6-methyl-5-methylideneheptanoic acid
10005581	-8.1	3-Epidehydrotumulosic Acid
10051116	-8.3	2-[(2R,3R,3aR,6S,7S,9bR)-6-(2-carboxyethyl)-2-hydroxy-3a,6,9b-trimethyl-7-prop-1-en-2-yl-1,2,3,4,5,7,8,9-octahydrocyclopenta[a]naphthalen-3-yl]-6-methylhept-5-enoic acid
10255445	-7.9	2-[(2R,3R,3aR,6S,7S,9bR)-6-(2-carboxyethyl)-2-hydroxy-3a,6,9b-trimethyl-7-prop-1-en-2-yl-1,2,3,4,5,7,8,9-octahydrocyclopenta[a]naphthalen-3-yl]-6-methyl-5-methylideneheptanoic acid
10323003	-8.6	2-[(10S,13R,14R,16R,17R)-16-hydroxy-4,4,10,13,14-pentamethyl-3-oxo-1,2,5,6,12,15,16,17-octahydrocyclopenta[a]phenanthren-17-yl]-6-methyl-5-methylideneheptanoic acid
10323393	-8.9	Nymphaeol C
10368709	-8.1	25-Hydroxy-3-Epidehydrotumulosic Acid
10387631	-8.1	Nymphaeol B
10552249	-10.5	[(3R,4aR,6aR,6bS,8aR,12aR,14aR,14bR)-4,4,6a,6b,8a,11,11,14b-octamethyl-1,2,3,4a,5,6,7,8,9,10,12,12a,14,14a-tetradecahydropicen-3-yl] acetate
10625848	-7.5	(2R,3S,4S,5R,6S)-2-(hydroxymethyl)-6-[4-[(2R,3S)-3-(hydroxymethyl)-5-(3-hydroxypropyl)-7-methoxy-2,3-dihydro-1-benzofuran-2-yl]-2-methoxyphenoxy]oxane-3,4,5-triol
10743008	-8.9	16alpha-Hydroxydehydrotrametenolic acid
10884620	-3	(1,1,2,2-Tetradeuterio-2-hydroxy-ethyl)-tris(trideuteriomethyl)ammonium
10918099	-8.6	poricoic acid H
11003773	-9.4	Ergosta-4,7,22-trien-3-one
11094706	-5	(2S,6S)-2-methyl-6-[(E)-prop-1-enyl]piperidine
11156928	-8.5	[(2R,3S,4S,5R,6R)-3,4,5-trihydroxy-6-[(E,2R)-4-[(1S)-1-hydroxy-2,6,6-trimethyl-4-oxocyclohex-2-en-1-yl]but-3-en-2-yl]oxyoxan-2-yl]methyl 3,4,5-trihydroxybenzoate
11294269	-7.8	(2S)-2-(3,4-dimethoxyphenyl)-6-[(2E)-3,7-dimethylocta-2,6-dienyl]-5-hydroxy-7-methoxy-2,3-dihydrochromen-4-one
11351463	-8.1	(2S)-2-[2-[(2E)-3,7-dimethylocta-2,6-dienyl]-3-hydroxy-4-methoxyphenyl]-5-hydroxy-7-methoxy-2,3-dihydrochromen-4-one
11375844	-8.3	(2S)-2-[2-[(2E)-3,7-dimethylocta-2,6-dienyl]-3-hydroxy-4-methoxyphenyl]-5-hydroxy-7-methoxy-6-(3-methylbut-2-enyl)-2,3-dihydrochromen-4-one
11424667	-6.4	4-[(1R,3R,5S,8R)-3-hydroxy-1,5-dimethyl-6-oxabicyclo[3.2.1]octan-8-yl]butan-2-one
11431307	-8.2	Fomefficinic acid a
11453781	-9.3	(2R)-6-methyl-2-[(5R,10S,13R,14R,17R)-4,4,10,13,14-pentamethyl-3-oxo-1,2,5,6,12,15,16,17-octahydrocyclopenta[a]phenanthren-17-yl]hept-5-enoic acid
11466771	-7.6	(2S)-2-[2-[(2E)-3,7-dimethylocta-2,6-dienyl]-3,4-dimethoxyphenyl]-5-hydroxy-7-methoxy-6-(3-methylbut-2-enyl)-2,3-dihydrochromen-4-one
11476850	-7.9	(2S)-2-[2-[(2E)-3,7-dimethylocta-2,6-dienyl]-3,4-dimethoxyphenyl]-5-hydroxy-7-methoxy-2,3-dihydrochromen-4-one
11489425	-7	(2R)-2-[(3R,10S,13R,14R,16R,17R)-3-acetyloxy-16-hydroxy-4,4,10,13,14-pentamethyl-2,3,5,6,7,11,12,15,16,17-decahydro-1H-cyclopenta[a]phenanthren-17-yl]-6-methyl-5-methylideneheptanoic acid
11870456	-8	(3S,8R,9R,10R,13R,14R,17R)-17-[(2R,5R)-5-ethyl-6-methylheptan-2-yl]-10,13-dimethyl-2,3,4,7,8,9,11,12,14,15,16,17-dodecahydro-1H-cyclopenta[a]phenanthren-3-ol
12019176	-8.4	16alpha-Hydroxy-24-methylene-3-oxolanost-8-en-21-oic acid
12133284	-8.5	2-[(3S,5R,10S,13R,14R,17R)-3-hydroxy-4,4,10,13,14-pentamethyl-2,3,5,6,12,15,16,17-octahydro-1H-cyclopenta[a]phenanthren-17-yl]-6-methyl-5-methylideneheptanoic acid
12133302	-9	6-methyl-5-methylidene-2-[(5R,10S,13R,14R,17R)-4,4,10,13,14-pentamethyl-3-oxo-1,2,5,6,12,15,16,17-octahydrocyclopenta[a]phenanthren-17-yl]heptanoic acid
12306160	-10.5	Beta-Amyrone
12309443	-7.9	Trametenolic acid
12309636	-7.8	(-)-Pinoresinol
12314446	-7.7	Tumulosic Acid
14017925	-8.8	15-Hydroxy-7-oxodehydroabietic acid
14135399	-7.3	Blumenol B 9-O-glucoside
14135402	-6.4	blumenol B
14448072	-7	3,8a-dimethyl-5-methylidene-4H,4aH,6H,7H,8H-naphtho[2,3-b]furan-2-one
14605152	-7.6	1,4-di-O-galloyl-alpha-d-glucopyranose
15225964	-9.2	Dehydrotumulosic acid
15225966	-8	(Unknown)
15225967	-7.2	(Unknown)
15226712	-6.2	3-O-Acetyl-16a-hydroxytrametenolic acid
15226714	-8.1	3-O-Acetyl-16alpha-hydroxydehydrotrametenolic acid
15226716	-9.1	3-Epidehydropachymic Acid
15226717	-9.1	Dehydropachymic acid
15226718	-8.7	(1,3-dioxoisoindol-2-yl)methyl (2R)-2-[(3R,5R,10S,13R,14R,16R,17R)-3-acetyloxy-16-hydroxy-4,4,10,13,14-pentamethyl-2,3,5,6,12,15,16,17-octahydro-1H-cyclopenta[a]phenanthren-17-yl]-6-methyl-5-methylideneheptanoate
15250826	-8.8	Dehydroeburicoic Acid
15250827	-8.6	Dehydroeburicoic acid monoacetate
15391339	-8.5	3beta-p-Hydroxybenzoyldehydrotumulosic acid
15391340	-8.7	3-Dehydrotrametenolic acid
15940183	-7.8	Euphorbiasteroid
16062725	-7.6	Macarangioside A
16083191	-7.9	3Alpha,16Alpha,26-Trihydroxylanosta-7,9(11),24-Trien-21-Oic Acid
16226646	-7.8	(2R)-2-[(3S,10S,13R,14R,17R)-3-hydroxy-4,4,10,13,14-pentamethyl-2,3,5,6,7,11,12,15,16,17-decahydro-1H-cyclopenta[a]phenanthren-17-yl]-6-methylhept-5-enoic acid
16736060	-8	Poricoic Acid Cm
16736458	-8.1	16-Deoxyporicoic Acid B
16736459	-7.4	15alpha-Hydroxydehydrotumulosic acid
16736654	-8.2	2-[(1S,2R,4R,5R,6R,10R,13S,15S)-4,13-dihydroxy-2,6,10,14,14-pentamethyl-16,17-dioxapentacyclo[13.2.2.01,9.02,6.010,15]nonadeca-8,18-dien-5-yl]-6-methyl-5-methylideneheptanoic acid
16736865	-7.9	25-Hydroxyporicoic Acid H
16737365	-8.6	16alpha,25-Dihydroxydehydroeburiconic acid
16757534	-8.2	2-[(3R,3aR,6S,7S,9bR)-6-(2-carboxyethyl)-3a,6,9b-trimethyl-7-prop-1-en-2-yl-1,2,3,4,7,8-hexahydrocyclopenta[a]naphthalen-3-yl]-6-methyl-5-methylideneheptanoic acid
21159065	-8.7	(2R)-2-[(3S,5R,10S,13R,14R,16R,17R)-16-acetyloxy-3-hydroxy-4,4,10,13,14-pentamethyl-2,3,5,6,12,15,16,17-octahydro-1H-cyclopenta[a]phenanthren-17-yl]-6-methylhept-5-enoic acid
21630888	-8	3Eec4Q65S4
21722017	-8	2-(3,4-dihydroxyphenyl)-5,7-dihydroxy-3-[(2S,3S,4R,5R)-3,4,5-trihydroxyoxan-2-yl]oxychromen-4-one
21775588	-9.3	(3S,10R,13R)-17-[(E,2R,5R)-5,6-dimethylhept-3-en-2-yl]-10,13-dimethyl-2,3,4,9,11,12,14,15,16,17-decahydro-1H-cyclopenta[a]phenanthren-3-ol
23304723	-6.7	All(a1-3)a-L-Psif
24202864	-9.2	Dehydroebriconic acid
24202865	-7.8	(2R)-2-[(2R,3R,3aR,6S,9bR)-6-(2-carboxyethyl)-2-hydroxy-3a,6,9b-trimethyl-7-prop-1-en-2-yl-1,2,3,4,7,8-hexahydrocyclopenta[a]naphthalen-3-yl]-6-hydroxy-6-methyl-5-methylideneheptanoic acid
25155065	-9	Macaflavanone D
25155066	-9.1	Macaflavanone F
25155068	-8.5	(2S)-5,7-dihydroxy-2-[(2R)-8-hydroxy-2-methyl-2-(4-methylpent-3-enyl)chromen-5-yl]-6-(3-methylbut-2-enyl)-2,3-dihydrochromen-4-one
25155069	-8.5	Macaflavanone C
25155334	-9.9	Macaflavanone E
25155335	-9.5	Macaflavanone G
44184344	-8.3	[(2R,3S,4S,5R,6R)-3,4,5-trihydroxy-6-[(E,2R)-4-[(1R)-2,6,6-trimethyl-4-oxocyclohex-2-en-1-yl]but-3-en-2-yl]oxyoxan-2-yl]methyl 3,4,5-trihydroxybenzoate
44421782	-8.6	galloyl(-3)[galloyl(-6)]b-Glc
44424396	-7.6	(3S,10S,13R,14R,17R)-3,4,4,10,13,14-hexamethyl-17-[(2R)-6-methyl-5-methylideneheptan-2-yl]-2,3,5,6,7,11,12,15,16,17-decahydro-1H-cyclopenta[a]phenanthrene
44424826	-9.2	Dehydrotrametenonic Acid
44424827	-8.3	Poricoic Acid D
44424828	-8	2-[(2R,3R,3aR,6S,7S,9bR)-2-hydroxy-6-(3-methoxy-3-oxopropyl)-3a,6,9b-trimethyl-7-prop-1-en-2-yl-1,2,3,4,7,8-hexahydrocyclopenta[a]naphthalen-3-yl]-6-methyl-5-methylideneheptanoic acid
44424830	-7.8	2-[(2R,3R,3aR,6S,7S,9bR)-2-hydroxy-6-(3-methoxy-3-oxopropyl)-3a,6,9b-trimethyl-7-prop-1-en-2-yl-1,2,3,4,7,8-hexahydrocyclopenta[a]naphthalen-3-yl]-6-hydroxy-6-methyl-5-methylideneheptanoic acid
44470458	-8.9	[(2R,3S,4S,5R,6S)-6-[4-[(3S,3aR,6S,6aR)-3-(4-hydroxy-3-methoxyphenyl)-1,3,3a,4,6,6a-hexahydrofuro[3,4-c]furan-6-yl]-2-methoxyphenoxy]-3,4,5-trihydroxyoxan-2-yl]methyl 3,4,5-trihydroxybenzoate
44470459	-7.1	(1S,5R,8R)-1,5-dimethyl-8-[(3R)-3-[(2R,3R,4S,5S,6R)-3,4,5-trihydroxy-6-(hydroxymethyl)oxan-2-yl]oxybutyl]-6-oxabicyclo[3.2.1]octan-3-one
44556809	-8.7	16alpha,25-Dihydroxyeburiconic Acid
44556810	-7	26-hydroxyporicoic acid DM
44556811	-7.9	25-Hydroxyporicoic Acid C
44556812	-7.2	Poricoic Acid Gm
44556876	-8.5	25-Hydroxy-3-epitumulosic Acid
44556877	-7.4	Poricoic Acid Hm
44556878	-8.9	6,7-Dehydroporicoic Acid H
44557856	-8.8	(Z)-2-[(3R,5R,10S,13R,14R,16R,17R)-3,16-dihydroxy-4,4,10,13,14-pentamethyl-2,3,5,6,12,15,16,17-octahydro-1H-cyclopenta[a]phenanthren-17-yl]-7-hydroxy-6-methylhept-5-enoic acid
45079694	-4.6	4-Methoxy-1-oxidopyridin-1-ium-3-carbonitrile
45102554	-6.9	[(2S,5S)-5-(6-aminopurin-9-yl)-3-(hydroxymethyl)-2-methyl-tetrahydrofuran-3-yl]methanol
46882628	-8.8	(2R)-2-[(2R,3R,3aR,6S,7S,9bR)-6-(2-carboxyethyl)-2-hydroxy-3a,6,9b-trimethyl-7-prop-1-en-2-yl-1,2,3,4,7,8-hexahydrocyclopenta[a]naphthalen-3-yl]-6-methoxy-6-methyl-5-methylideneheptanoic acid
46882629	-8.2	5alpha,8alpha-Peroxydehydrotumulosic acid
46882674	-8.7	(2R)-6-hydroxy-2-[(5R,10S,13R,14R,16R,17R)-16-hydroxy-4,4,10,13,14-pentamethyl-3-oxo-1,2,5,6,7,11,12,15,16,17-decahydrocyclopenta[a]phenanthren-17-yl]-6-methyl-5-methylideneheptanoic acid
46882675	-8.6	(2R)-6-hydroxy-2-[(3R,5R,10S,13R,14R,17R)-3-hydroxy-4,4,10,13,14-pentamethyl-2,3,5,6,7,11,12,15,16,17-decahydro-1H-cyclopenta[a]phenanthren-17-yl]-6-methyl-5-methylideneheptanoic acid
46882716	-8.4	(Z,2R)-7-hydroxy-2-[(3R,5R,10S,13R,14R,17R)-3-hydroxy-4,4,10,13,14-pentamethyl-2,3,5,6,12,15,16,17-octahydro-1H-cyclopenta[a]phenanthren-17-yl]-6-methylhept-5-enoic acid
46882717	-7.7	poricoic acid AM
46882757	-7.1	Poricoic Acid Dm
46882758	-7.8	(2R)-2-[(2R,3R,3aR,6S,7S,9bR)-2-hydroxy-6-(3-methoxy-3-oxopropyl)-3a,6,9b-trimethyl-7-prop-1-en-2-yl-1,2,3,4,7,8-hexahydrocyclopenta[a]naphthalen-3-yl]-6,7-dihydroxy-6-methyl-5-methylideneheptanoic acid
46882759	-8.3	(2R)-2-[(3R,3aR,6S,7S,9bR)-6-(2-carboxyethyl)-3a,6,9b-trimethyl-7-prop-1-en-2-yl-1,2,3,4,7,8-hexahydrocyclopenta[a]naphthalen-3-yl]-6-hydroxy-6-methyl-5-methylideneheptanoic acid
46882800	-7.7	(Unknown)
46882839	-7.8	(Unknown)
46882840	-8.1	(2R)-2-[(2R,3R,3aR,6S,7S,9bR)-6-(2-carboxyethyl)-2-hydroxy-3a,6,9b-trimethyl-7-prop-1-en-2-yl-1,2,3,4,5,7-hexahydrocyclopenta[a]naphthalen-3-yl]-6-methyl-5-methylideneheptanoic acid
51039395	-7.4	poricotriol G
51039396	-7.7	dimethyl poricoate H
51042623	-7.7	poricotriol A
51042624	-7.9	dimethyl poricoate C
51042625	-7.6	poricotriol C
51042626	-7.2	dimethyl poricoate G
56668247	-8.9	Poricoic Acid C
56841132	-8.4	Lanosta-8,24-dien-21-oic acid, 3-hydroxy-, (3beta)-
71446681	-7.8	5-[(1S,2R,4aR,8aS)-1,2,4a,5-tetramethyl-2,3,4,7,8,8a-hexahydronaphthalen-1-yl]-3-methylpent-2-en-1-ol
71462892	-8.8	(Unknown)
72202422	-6.8	methyl (2R)-2-[(3S,5R,10S,13R,14R,16R,17R)-3-acetyloxy-16-hydroxy-4,4,10,13,14-pentamethyl-2,3,5,6,7,11,12,15,16,17-decahydro-1H-cyclopenta[a]phenanthren-17-yl]-6-methyl-5-methylideneheptanoate
91152580	-8.9	(2S)-2-[2-(3,7-dimethylocta-2,6-dienyl)-3,4-dihydroxyphenyl]-5,7-dihydroxy-6-(3-methylbut-2-enyl)-2,3-dihydrochromen-4-one
92261982	-8	(4aS,8aS,9aS)-9a-hydroxy-3,8a-dimethyl-5-methylidene-4,4a,6,7,8,9-hexahydrobenzo[f][1]benzofuran-2-one
101367898	-7.2	(4R)-3-(hydroxymethyl)-5,5-dimethyl-4-[(3S)-3-[(2R,3R,4S,5S,6R)-3,4,5-trihydroxy-6-(hydroxymethyl)oxan-2-yl]oxybutyl]cyclohex-2-en-1-one
101412231	-7.4	Macarangioside D
101503539	-8.2	[(2R,3S,4S,5R,6R)-6-[(2R)-4-[(1S,5R,8R)-1,5-dimethyl-3-oxo-6-oxabicyclo[3.2.1]octan-8-yl]butan-2-yl]oxy-3,4,5-trihydroxyoxan-2-yl]methyl 3,4,5-trihydroxybenzoate
101580864	-7.8	(1'S,2'Z,3S,7'R,8'R)-2'-butylidene-8'-propylspiro[2-benzofuran-3,9'-3-oxatricyclo[5.2.2.01,5]undec-5-ene]-1,4'-dione
101928114	-7.7	(2R)-2-[(2R,3R,3aR,6S,7R,9bR)-6-(2-carboxyethyl)-2-hydroxy-7-(3-hydroxyprop-1-en-2-yl)-3a,6,9b-trimethyl-1,2,3,4,7,8-hexahydrocyclopenta[a]naphthalen-3-yl]-6-methyl-5-methylideneheptanoic acid
102296333	-8.3	(2R)-6-hydroxy-2-[(5R,10S,13R,14R,16R,17R)-16-hydroxy-4,4,10,13,14-pentamethyl-3-oxo-1,2,5,6,12,15,16,17-octahydrocyclopenta[a]phenanthren-17-yl]-6-methyl-5-methylideneheptanoic acid
102378062	-8.3	(2R)-2-[(2R,3R,3aR,6S,7S,9bR)-6-(2-carboxyethyl)-2-hydroxy-3a,6,9b-trimethyl-7-prop-1-en-2-yl-1,2,3,4,7,8-hexahydrocyclopenta[a]naphthalen-3-yl]-6-hydroxy-6-methyl-5-methylideneheptanoic acid
102480392	-7.5	Poricoic acid AE
102480393	-7.3	Poricoic acid CE
126510743	-8.9	(Z,6R)-6-[(3R,3aR,6S,7S,9bR)-6-(2-carboxyethyl)-3a,6,9b-trimethyl-7-prop-1-en-2-yl-1,2,3,4,7,8-hexahydrocyclopenta[a]naphthalen-3-yl]-2-methylhept-2-enoic acid
132582274	-8.7	3beta,16alpha,30-Trihydroxy-24-methyllanosta-7,9(11),24(31)-trien-21-oic acid
132582275	-8.4	(2R,5S)-2-[(3S,5R,10S,13R,14R,16R,17R)-3-acetyloxy-16-hydroxy-4,4,10,13,14-pentamethyl-2,3,5,6,12,15,16,17-octahydro-1H-cyclopenta[a]phenanthren-17-yl]-5-hydroxy-6-methylhept-6-enoic acid
132582276	-7.1	16alpha-Hydroxy-3-oxo-24-methyllanosta-5,7,9(11),24(31)-tetraen-21-oic acid
132582277	-7.4	3beta,16alpha-Dihydroxy-7-oxo-24-methyllanosta-8,24(31)-dien-21-oic acid
132582279	-8.1	3alpha,16alpha-Dihydroxy-7-oxo-24-methyllanosta-8,24(31)-dien-21-oic acid
133568458	-8.3	(3R,3'Z,5'aS,6'R,7'aR)-3'-butylidene-6'-propylspiro[4,5-dihydro-2-benzofuran-3,7'-5,5a,6,7a-tetrahydro-4H-cyclobuta[g][2]benzofuran]-1,1'-dione
137355885	-9.2	29-Hydroxydehydropachymic acid
137632272	-8.1	3-(2-Hydroxyacetoxy)-5alpha,8alpha-peroxydehydrotumulosic acid
137635419	-8	(2R)-2-[(3S,4S,10S,13R,14R,16R,17R)-3,16-dihydroxy-4-(hydroxymethyl)-4,10,13,14-tetramethyl-2,3,5,6,12,15,16,17-octahydro-1H-cyclopenta[a]phenanthren-17-yl]-6-methyl-5-methylideneheptanoic acid
137640784	-7.9	(2R)-2-[(3S,5R,10S,13R,14R,16R,17R)-3,16-dihydroxy-4,4,10,13,14-pentamethyl-2,3,5,6,7,11,12,15,16,17-decahydro-1H-cyclopenta[a]phenanthren-17-yl]-6-methyl-5-oxohept-6-enoic acid
137645450	-8.3	(2R)-2-[(3R,5R,10S,13R,14R,16R,17R)-3,16-dihydroxy-4,4,10,13,14-pentamethyl-7-oxo-1,2,3,5,6,11,12,15,16,17-decahydrocyclopenta[a]phenanthren-17-yl]-6-methyl-5-methylidenehept-6-enoic acid
137648664	-8.2	(2R)-2-[(3S,5R,10S,13R,14R,16R,17R)-3,16-dihydroxy-4,4,10,13,14-pentamethyl-2,3,5,6,12,15,16,17-octahydro-1H-cyclopenta[a]phenanthren-17-yl]-6-methyl-5-oxoheptanoic acid
137654023	-8.9	(2R)-2-[(3R,5R,10S,13R,14R,16R,17R)-3,16-dihydroxy-4,4,10,13,14-pentamethyl-2,3,5,6,12,15,16,17-octahydro-1H-cyclopenta[a]phenanthren-17-yl]-6-methyl-5-oxoheptanoic acid
137657162	-6.8	(2R)-2-[(3S,5R,10S,13R,14R,16R,17R)-3-acetyloxy-16-hydroxy-4,4,10,13,14-pentamethyl-2,3,5,6,7,11,12,15,16,17-decahydro-1H-cyclopenta[a]phenanthren-17-yl]-6-methyl-5-methylidenehept-6-enoic acid
137657504	-7.4	(2R)-2-[(3S,5R,10S,13R,14R,16R,17R)-3,16-dihydroxy-4,4,10,13,14-pentamethyl-7-oxo-1,2,3,5,6,11,12,15,16,17-decahydrocyclopenta[a]phenanthren-17-yl]-6-methyl-5-methylidenehept-6-enoic acid
137661931	-7.6	(2R)-2-[(3S,5R,10S,13R,14R,16R,17R)-3,16-dihydroxy-4,4,10,13,14-pentamethyl-2,3,5,6,7,11,12,15,16,17-decahydro-1H-cyclopenta[a]phenanthren-17-yl]-6-methyl-5-methylidenehept-6-enoic acid
139583733	-8.5	Methyl 25-hydroxy-3-epidehydrotumulosate
139585448	-8.3	29-Hydroxypolyporenic Acid C
139586183	-7	3-O-Acetyldehydroeburicoic acid
139586556	-8.1	16alpha,27-Dihydroxydehydrotrametenoic acid
139589635	-8.9	3beta-Acetoxy-16alpha,24beta-dihydroxylanosta-7,9(11),25-trien-21-oic acid
146682732	-7.7	Daedaleanic acid D
146682733	-8.2	Poricoic acid I
146682734	-7.8	Poricoic acid J
146682735	-7.7	Poricoic acid K
146682736	-8.1	Poricoic acid L
146682737	-7.1	Poricoic acid M
146682738	-8.3	Daedaleanic acid E
146682739	-8.2	16alpha,24,25-Trihydroxy-24-(hydroxymethyl)-3,4-secolanosta-4(29),7,9(11)-triene-3,21-dioic acid
146682740	-9.1	Daedaleanic acid F
146682741	-8.4	Porilactone A
146682742	-9.6	Porilactone B
146682743	-8.7	Pinicolic acid F
146682744	-8.1	3,15-O-diacetyldehydrotrametenolic acid
146684080	-7.7	Sohiracillinone
146684081	-8.4	11beta-ethoxydaedaleanic acid A
146684082	-7.5	Ceanphytamic acid A
146684083	-6.3	Ceanphytamic acid B
154495990	-8.6	(2R)-2-[(3R,5R,10S,13R,14R,16R,17R)-3,16-dihydroxy-4,4,10,13,14-pentamethyl-2,3,5,6,7,11,12,15,16,17-decahydro-1H-cyclopenta[a]phenanthren-17-yl]-6-hydroxy-6-methyl-5-methylideneheptanoic acid
154495993	-7.3	(2R,6R)-2-[(2R,3R,3aR,6S,7S,9bR)-2-hydroxy-6-(3-methoxy-3-oxopropyl)-3a,6,9b-trimethyl-7-prop-1-en-2-yl-1,2,3,4,7,8-hexahydrocyclopenta[a]naphthalen-3-yl]-6,7-dihydroxy-6-methyl-5-methylideneheptanoic acid
154497265	-7.5	(2R)-2-[(3R,3aR,6S,7S,9bR)-6-(3-methoxy-3-oxopropyl)-3a,6,9b-trimethyl-7-prop-1-en-2-yl-1,2,3,4,7,8-hexahydrocyclopenta[a]naphthalen-3-yl]-6-methyl-5-methylideneheptanoic acid
156582567	-9.3	7alpha-Ethoxycallitirisic acid
156582568	-9	7beta-Ethoxycallitirisic acid
156582569	-8.9	Poriaprogesterol A
162845971	-8.6	(2R)-2-[(3R,3aR,6S,7R,9bR)-6-(2-carboxyethyl)-3a,6,9b-trimethyl-7-prop-1-en-2-yl-1,2,3,4,7,8-hexahydrocyclopenta[a]naphthalen-3-yl]-6-methyl-5-methylideneheptanoic acid
162849935	-7.9	methyl (2R)-2-[(3S,5R,10S,13R,14R,16R,17R)-3,16-dihydroxy-4,4,10,13,14-pentamethyl-2,3,5,6,7,11,12,15,16,17-decahydro-1H-cyclopenta[a]phenanthren-17-yl]-6-methyl-5-methylideneheptanoate
162853819	-6.9	(2S)-2-[(3R,3aR,6S,7S,9bR)-6-(2-carboxyethyl)-3a,6,9b-trimethyl-7-prop-1-en-2-yl-1,2,3,4,7,8-hexahydrocyclopenta[a]naphthalen-3-yl]-6-hydroxy-6-methyl-5-methylideneheptanoic acid
162855688	-9.1	(8S)-8-[2-(3,7-dimethylocta-2,6-dienyl)-3,4-dihydroxyphenyl]-5-hydroxy-2,2-dimethyl-7,8-dihydropyrano[3,2-g]chromen-6-one
162866363	-7.8	(2S,6R)-2-[(2R,3R,3aR,6S,7S,9bR)-2-hydroxy-6-(3-methoxy-3-oxopropyl)-3a,6,9b-trimethyl-7-prop-1-en-2-yl-1,2,3,4,7,8-hexahydrocyclopenta[a]naphthalen-3-yl]-6,7-dihydroxy-6-methyl-5-methylideneheptanoic acid
162869705	-7.7	(2S)-2-[(2R,3R,3aR,6S,7S,9bR)-2-hydroxy-6-(3-methoxy-3-oxopropyl)-3a,6,9b-trimethyl-7-prop-1-en-2-yl-1,2,3,4,7,8-hexahydrocyclopenta[a]naphthalen-3-yl]-6-hydroxy-6-methyl-5-methylideneheptanoic acid
162875868	-9.5	(8S)-8-[2-(3,7-dimethylocta-2,6-dienyl)-3,4-dihydroxyphenyl]-5-hydroxy-2,2-dimethyl-3,4,7,8-tetrahydropyrano[3,2-g]chromen-6-one
162881792	-7.3	(2R)-6-methyl-5-methylidene-2-[(3S,5R,10S,13R,14R,15R,16S,17R)-3,15,16-trihydroxy-4,4,10,13,14-pentamethyl-2,3,5,6,12,15,16,17-octahydro-1H-cyclopenta[a]phenanthren-17-yl]heptanoic acid
162882176	-9.7	[(2R,3R,4S,5R,6S)-3,5-dihydroxy-2-(hydroxymethyl)-6-(3,4,5-trihydroxybenzoyl)oxyoxan-4-yl] (1S)-7,8,9-trihydroxy-3,5-dioxo-1,2-dihydrocyclopenta[c]isochromene-1-carboxylate
162886371	-9	(2S)-2-[(1R,4aR,6aR,10aS,12aR)-4a,7,7,10a,12a-pentamethyl-8-oxo-2,3,4,5,6,6a,9,10,11,12-decahydro-1H-chrysen-1-yl]-6-methylhept-5-enoic acid
162891624	-8.6	[(2S,3R,4R,5R,6S)-3,5-dihydroxy-2-(hydroxymethyl)-6-(2,3,4-trihydroxybenzoyl)oxyoxan-4-yl] (1R,3aS,9bR)-7,8,9-trihydroxy-3,5-dioxo-1,2,3a,9b-tetrahydrocyclopenta[c]isochromene-1-carboxylate
162914256	-8.4	methyl (2R)-2-[(3S,5R,10S,13R,14R,17R)-3-hydroxy-4,4,10,13,14-pentamethyl-2,3,5,6,12,15,16,17-octahydro-1H-cyclopenta[a]phenanthren-17-yl]-6-methylhept-5-enoate
162918650	-6.3	[(1'R,2R,3'E,5'R,7'S,11'S,12'R,13'S,14'S)-1'-acetyloxy-13'-(4-acetyloxyphenoxy)-3',6',6',14'-tetramethyl-2'-oxospiro[oxirane-2,10'-tricyclo[10.3.0.05,7]pentadec-3-ene]-11'-yl] acetate
162937601	-9.5	(3R,8S)-8-[2-[(2E)-3,7-dimethylocta-2,6-dienyl]-3,4-dihydroxyphenyl]-3,5-dihydroxy-2,2-dimethyl-3,4,7,8-tetrahydropyrano[3,2-g]chromen-6-one
162938225	-8	(2R)-2-[(2R,3R,3aR,6S,7R,9bR)-7-ethenyl-2-hydroxy-6-(3-methoxy-3-oxopropyl)-3a,6,9b-trimethyl-1,2,3,4,7,8-hexahydrocyclopenta[a]naphthalen-3-yl]-6-methyl-5-methylideneheptanoic acid
162944749	-8.7	(2S)-2-[(2R,3R,3aR,6S,7S,9bR)-6-(2-carboxyethyl)-2-hydroxy-3a,6,9b-trimethyl-7-prop-1-en-2-yl-1,2,3,4,5,7,8,9-octahydrocyclopenta[a]naphthalen-3-yl]-6-hydroxy-6-methyl-5-methylideneheptanoic acid
162948081	-8.5	(2R)-2-[(3R,3aR,6S,7S,9bR)-6-(2-carboxyethyl)-3a,6,9b-trimethyl-7-prop-1-en-2-yl-1,2,3,4,7,8-hexahydrocyclopenta[a]naphthalen-3-yl]-6-methylhept-5-enoic acid
162949933	-7.9	galloyl(-4)L-Glc(b)-O-galloyl
162953200	-7.9	(2R)-2-[(3R,3aR,6S,7S,9bR)-6-(2-carboxyethyl)-7-ethenyl-3a,6,9b-trimethyl-1,2,3,4,7,8-hexahydrocyclopenta[a]naphthalen-3-yl]-6-methyl-5-methylideneheptanoic acid
162957970	-7.9	(Z,2R)-2-[(2R,3R,3aR,6S,7S,9bR)-6-(2-carboxyethyl)-2-hydroxy-3a,6,9b-trimethyl-7-prop-1-en-2-yl-1,2,3,4,7,8-hexahydrocyclopenta[a]naphthalen-3-yl]-7-hydroxy-6-methylhept-5-enoic acid
162957971	-7.4	(Z,2R)-2-[(2R,3R,3aR,6S,7R,9bR)-6-(2-carboxyethyl)-2-hydroxy-3a,6,9b-trimethyl-7-prop-1-en-2-yl-1,2,3,4,7,8-hexahydrocyclopenta[a]naphthalen-3-yl]-7-hydroxy-6-methylhept-5-enoic acid
162958331	-7.7	(2S)-2-[(3S,3aS,6R,7R,9bS)-6-(3-ethoxy-3-oxopropyl)-3a,6,9b-trimethyl-7-prop-1-en-2-yl-1,2,3,4,7,8-hexahydrocyclopenta[a]naphthalen-3-yl]-6-methyl-5-methylideneheptanoic acid
162971968	-7.7	(4aR,4bR,6S,7R,10aR)-7-ethenyl-6-hydroxy-1,1,4a,7-tetramethyl-2,4,4b,5,6,9,10,10a-octahydrophenanthren-3-one
162980464	-7.5	galloyl(-3)[galloyl(-4)]b-Glc
162980478	-8	(2S)-2-(3,4-dihydroxyphenyl)-5,7-dihydroxy-6-[(2E,6R)-6-hydroxy-3,7-dimethylocta-2,7-dienyl]-2,3-dihydrochromen-4-one
163000920	-7.9	(3S,9R,10R,13S,14S,17R)-17-[(Z,2S,5R)-5,6-dimethylhept-3-en-2-yl]-10,13-dimethyl-2,3,4,9,11,12,14,15,16,17-decahydro-1H-cyclopenta[a]phenanthren-3-ol
163001811	-7.9	(2R)-2-[(2R,3R,3aR,6S,7R,9bR)-6-(2-carboxyethyl)-2-hydroxy-3a,6,9b-trimethyl-7-prop-1-en-2-yl-1,2,3,4,7,8-hexahydrocyclopenta[a]naphthalen-3-yl]-6-hydroxy-6-methyl-5-methylideneheptanoic acid
163011438	-7.6	(2S)-2-[(2S,3S,3aS,6R,7R,9bS)-6-(3-ethoxy-3-oxopropyl)-2-hydroxy-3a,6,9b-trimethyl-7-prop-1-en-2-yl-1,2,3,4,7,8-hexahydrocyclopenta[a]naphthalen-3-yl]-6-methyl-5-methylideneheptanoic acid
163033643	-7.4	methyl (1R)-7,8,9-trihydroxy-3,5-dioxo-1,2-dihydrocyclopenta[c]isochromene-1-carboxylate
163035887	-8.3	(2R)-2-[(5S,10S,13R,14R,16R,17R)-16-hydroxy-4,4,10,13,14-pentamethyl-3-oxo-1,2,5,6,7,11,12,15,16,17-decahydrocyclopenta[a]phenanthren-17-yl]-6-methyl-5-methylideneheptanoic acid
163042101	-7.9	(2S)-2-[(3R,3aR,6S,7S,9bR)-6-(3-methoxy-3-oxopropyl)-3a,6,9b-trimethyl-7-prop-1-en-2-yl-1,2,3,4,7,8-hexahydrocyclopenta[a]naphthalen-3-yl]-6-methyl-5-methylideneheptanoic acid
163043083	-7.8	(2R)-2-[(2R,3R,3aR,6S,7R,9bR)-6-(2-carboxyethyl)-7-ethenyl-2-hydroxy-3a,6,9b-trimethyl-1,2,3,4,7,8-hexahydrocyclopenta[a]naphthalen-3-yl]-6-hydroxy-6-methyl-5-methylideneheptanoic acid
163049489	-7.8	(2S)-2-[(2R,3R,3aR,6S,7S,9bR)-2-hydroxy-6-(3-methoxy-3-oxopropyl)-3a,6,9b-trimethyl-7-prop-1-en-2-yl-1,2,3,4,5,7,8,9-octahydrocyclopenta[a]naphthalen-3-yl]-6-methyl-5-methylideneheptanoic acid
163050869	-7	(2R)-2-[(2R,3R,3aR,6S,7S,9bR)-7-ethenyl-2-hydroxy-6-(3-methoxy-3-oxopropyl)-3a,6,9b-trimethyl-1,2,3,4,7,8-hexahydrocyclopenta[a]naphthalen-3-yl]-6-hydroxy-6-methyl-5-methylideneheptanoic acid
163089717	-7.7	(2S)-2-[(2R,3R,3aR,6S,7S,9bR)-2-hydroxy-6-(3-methoxy-3-oxopropyl)-3a,6,9b-trimethyl-7-prop-1-en-2-yl-1,2,3,4,5,7,8,9-octahydrocyclopenta[a]naphthalen-3-yl]-6-methylhept-5-enoic acid
163187088	-8.8	(2S)-2-[2-[(2E)-3,7-dimethylocta-2,6-dienyl]-3,4-dihydroxyphenyl]-5,7-dihydroxy-6-[(2R)-2-hydroxy-3-methylbut-3-enyl]-2,3-dihydrochromen-4-one
163194161	-8.6	[(2R,3S,4S,5R,6R)-6-[(E,2R)-4-[(1S,5R,8R)-1,5-dimethyl-3-oxo-6-oxabicyclo[3.2.1]octan-8-yl]but-3-en-2-yl]oxy-3,4,5-trihydroxyoxan-2-yl]methyl 3,4,5-trihydroxybenzoate

## Sheet: Rehmannia glutinosa
Ligand	mode_kcal_mol	cmpdname
72	-5.3	3,4-Dihydroxybenzoic acid
119	-3.7	Gamma-Aminobutyric Acid
135	-4.9	4-Hydroxybenzoic acid
190	-4.7	Adenine
243	-4.9	Benzoic Acid
338	-5.3	Salicylic Acid
370	-5.7	Gallic Acid
379	-4.5	Octanoic Acid
424	-4.5	DL-Aspartic acid
453	-4.8	Hexitol
790	-4.8	(Unknown)
896	-6.8	Melatonin
985	-5.1	Palmitic Acid
999	-5	Phenylacetic Acid
1017	-5.4	Phthalic acid
1032	-3.2	Propionic Acid
1110	-4.1	Succinic Acid
1174	-4.2	Uracil
1183	-4.9	Vanillin
2969	-4.6	Capric Acid
3893	-5	Lauric Acid
4276	-5.4	Myristicin
5793	-5.4	D-Glucose
5834	-8.6	Prednisolone Acetate
5984	-4.5	D-(-)-Fructose
5988	-6.3	Sucrose
6029	-6.4	Uridine
6036	-5.4	D-Galactose
6140	-5.5	Phenylalanine
6251	-4.7	Mannitol
6802	-6.9	(Unknown)
6853	-7.3	Fluorene
6862	-6.6	1-Naphthaleneacetic acid
7405	-4.6	L-Pyroglutamic acid
7991	-3.8	Valeric acid
8158	-4.6	Nonanoic Acid
8194	-4.6	Dodecanal
8914	-4.1	1-Nonanol
10329	-5	2,3-Dihydrobenzofuran
10393	-5	Tyrosol
10465	-5.1	Heptadecanoic acid
11005	-5.3	Myristic Acid
11458	-6.9	Melibiose
12072	-6.1	Dihydrocarveol
13616	-4.3	1,1-Dimethoxycyclohexane
13849	-5.1	Pentadecanoic Acid
23229	-5.8	1,3-Diacetylbenzene
23518	-5	Methyl Pentadecanoate
25913	-4.5	1-Pentadecene
60961	-7	Adenosine
62389	-7	6-Benzylaminopurine
62592	-4.2	Heptyl butyrate
65575	-7.4	Cedrol
70135	-5.7	4-Hydroxy-3-methylacetophenone
80642	-4.7	5-Hydroxymethyl-2-furancarboxylic acid
82755	-5.2	Hydroxytyrosol
91354	-7.9	Aromadendrene
91458	-7.2	Aucubin
91520	-7.4	Catalpol
107526	-4.8	(2R,3S,4R,5R)-2,3,4,5,6-pentahydroxyhexanal
107848	-7.3	Geniposide
121667	-5.4	ethyl beta-D-glucopyranoside
122314	-7.6	Mannotriose
156431	-7.2	Celerin
158144	-7.5	8-Epiloganic Acid
159278	-6.6	Salidroside
161464	-6.1	Leonurine
177445	-6.5	beta-Diploalbicene
188289	-8.8	Columbin
222656	-4.4	(2S)-2-Hydroxybutanedioic acid
237332	-4.3	5-Hydroxymethylfurfural
247935	-8.2	9alpha-Fluoro-6alpha-methylprednisolone 21-acetate
390664	-5.4	Norviburtinal
439242	-7.4	Raffinose
439357	-5.2	alpha-D-GALACTOSE
439531	-7.3	Stachyose
439685	-4.5	D-Pyroglutamic acid
439710	-5.3	alpha-L-Rhamnose
440658	-6.9	D-Melibiose
440660	-7.6	D-Gal alpha 1->6D-Gal alpha 1->6D-Glucose
441760	-10	(Unknown)
442015	-8.8	(2S,4AR,6aR,7R,10R,10aS,10bS)-2-(furan-3-yl)-7-hydroxy-6a,10b-dimethyl-4a,5,6,6a,7,10,10a,10b-octahydro-1H-10,7-(epoxymethano)benzo[f]isochromene-4,12(2H)-dione
442070	-7.3	Phorbol
442276	-7.7	Mellitoxin
442371	-6.9	Glutinosone
443354	-7.2	Geniposidic Acid
444539	-5.5	Cinnamic Acid
445621	-5.2	alpha-GLUCOSAMINE, D-
445638	-5.3	Palmitoleic Acid
445639	-5.3	Oleic Acid
445858	-5.7	Ferulic acid
485077	-8.8	Dihydrochelerythrine
538674	-6	4-(1,2-Dihydroxy-2,6,6-trimethylcyclohexyl)but-3-en-2-one
565371	-4.9	Santolina epoxide
584498	-5.7	1-Methyl-5-propan-2-yl-3,6,7-trioxatricyclo[3.2.2.02,4]nonane
636687	-4.4	2,6-Nonadienal, (E,E)-
636741	-7.6	(3S,8R,9R,10S,13R,14S,17R)-17-[(2R,5S)-5-ethyl-6-methylheptan-2-yl]-10,13-dimethyl-2,3,4,7,8,9,11,12,14,15,16,17-dodecahydro-1H-cyclopenta[a]phenanthren-3-ol
637517	-5.1	Elaidic Acid
689043	-5.9	Caffeic Acid
689075	-6	Caffeic acid methyl ester
2723872	-5.3	D-Fructose
3037556	-4.6	(2R,3S,4S,5R)-2,3,4,5,6-pentahydroxyhexanal
3702506	-5	4-Oxoniobenzoate
4961358	-6.8	2-(Hydroxymethyl)-6-[2-(4-hydroxyphenyl)ethoxy]oxane-3,4,5-triol
5280335	-5.5	Sphingosine
5280450	-5.5	Linoleic Acid
5281773	-8.6	Forsythiaside
5281788	-8.4	Plantamajoside
5281800	-8.5	Verbascoside
5282745	-5.6	Palmitelaidic acid
5315170	-7.7	Vanilloyl Calleryanin
5315641	-9.8	(3S,10R,13R,17R)-17-(5,6-dimethylheptan-2-yl)-10,13-dimethyl-2,3,4,7,8,9,11,12,14,15,16,17-dodecahydro-1H-cyclopenta[a]phenanthren-3-ol
5316696	-6.1	(2-Methyl-5-prop-1-en-2-ylphenyl) acetate
5316819	-7.8	Nepetoidin B
5317246	-5.5	Ethyl Beta-D-Galactopyranoside
5317343	-8.4	[(2S,3R,4S,5S,6R)-4,5-dihydroxy-6-(hydroxymethyl)-2-[7-hydroxy-5-methyl-4-oxo-2-(2-oxopropyl)-2,3-dihydrochromen-8-yl]oxan-3-yl] (E)-3-(4-hydroxy-3-methoxyphenyl)prop-2-enoate
5317381	-7.8	(2S,3R,4S,5S,6R)-2-[4-[3-(3,4-dimethoxyphenyl)-1,3,3a,4,6,6a-hexahydrofuro[3,4-c]furan-6-yl]-2-methoxyphenoxy]-6-(hydroxymethyl)oxane-3,4,5-triol
5317657	-8.4	Aloeresin A
5318154	-7.6	[3-hydroxy-4-[(2S,3R,4S,5S,6R)-3,4,5-trihydroxy-6-(hydroxymethyl)oxan-2-yl]oxyphenyl]methyl 4-hydroxybenzoate
5318702	-5.4	(4R,5S,6R)-6-(2-hydroxyethyl)-5,6-dihydro-4H-cyclopenta[c]furan-4,5-diol
5318703	-6.1	(4S,6S,9S)-5-chloro-9-methoxy-2,10-dioxatricyclo[5.3.1.04,11]undecane-4,6-diol
5318704	-6	(4S,6S,9R)-5-chloro-9-methoxy-2,10-dioxatricyclo[5.3.1.04,11]undecane-4,6-diol
5318705	-6.5	(4S,6S,9S)-9-methoxy-2,10-dioxatricyclo[5.3.1.04,11]undecane-4,5,6-triol
5318706	-6.1	(8S,10S)-2-(hydroxymethyl)-8,10-dimethoxy-3,9-dioxatricyclo[4.4.0.02,4]decan-5-ol
5318707	-6.1	(1S,3R,7S)-1,3-dimethoxy-7-methyl-3,4,4a,5,6,7a-hexahydro-1H-cyclopenta[c]pyran-5,7-diol
5318708	-5.9	(5R,7S)-5,7-dihydroxy-7-methyl-1,4,4a,5,6,7a-hexahydrocyclopenta[c]pyran-3-one
5319292	-8	Martynoside
5319847	-5.8	(5R,7S)-1,3,5-trimethoxy-7-methyl-3,4,4a,5,6,7a-hexahydro-1H-cyclopenta[c]pyran-7-ol
5320582	-7.3	Picrocrocinic acid
5320886	-7.8	Ramalic acid
5320903	-6	Rehmaglutin A
5320904	-6.1	(1S,4S,5R,6S,7R,11S)-5-chloro-2,10-dioxatricyclo[5.3.1.04,11]undecane-4,6,9-triol
5320905	-6	4-hydroxy-6,6a-bis(hydroxymethyl)-3a,4-dihydro-3H-cyclopenta[b]furan-2-one
5320906	-5.8	Rehmaglutin D
5320914	-6.9	2,6,6-trimethyl-3-[(2R,3R,4S,5S,6R)-3,4,5-trihydroxy-6-(hydroxymethyl)oxan-2-yl]oxycyclohexene-1-carboxylic acid
5321342	-8.5	(3S,10R,13R,17R)-17-(5-ethyl-6-methylheptan-2-yl)-10,13-dimethyl-2,3,4,7,8,9,11,12,14,15,16,17-dodecahydro-1H-cyclopenta[a]phenanthren-3-ol
5364696	-4.8	11-Hexadecenoic acid, methyl ester
5459879	-5.1	Sedoheptulose
5461026	-6	Manninotriose
5705531	-6.8	Dihydrocatalpol
6324866	-7.7	[(1S,2R,5S,6R,10S)-5-hydroxy-10-[(2S,3R,4S,5S,6R)-3,4,5-trihydroxy-6-(hydroxymethyl)oxan-2-yl]oxy-9-oxatricyclo[4.4.0.02,4]dec-7-en-2-yl]methyl acetate
6325127	-7	Ajugol
6325178	-8.4	[(1S,4aR,7S,7aS)-7-hydroxy-7-methyl-1-[(2S,3R,4S,5S,6R)-3,4,5-trihydroxy-6-(hydroxymethyl)oxan-2-yl]oxy-4a,5,6,7a-tetrahydro-1H-cyclopenta[c]pyran-5-yl] (Z)-3-(4-hydroxy-3-methoxyphenyl)prop-2-enoate
6325881	-7.2	Rehmannioside A
6325882	-6.6	(2R,3R,4S,5R,6R)-2-(hydroxymethyl)-6-[[(1S,5S,6R,10S)-2-(hydroxymethyl)-10-[(2S,3R,4S,5S,6R)-3,4,5-trihydroxy-6-(hydroxymethyl)oxan-2-yl]oxy-3,9-dioxatricyclo[4.4.0.02,4]dec-7-en-5-yl]oxy]oxane-3,4,5-triol
6325883	-7.9	(2R,3R,4S,5R,6R)-2-[[(1S,4aR,5R,7aS)-7-hydroxy-7-methyl-1-[(2S,3R,4S,5S,6R)-3,4,5-trihydroxy-6-(hydroxymethyl)oxan-2-yl]oxy-4a,5,6,7a-tetrahydro-1H-cyclopenta[c]pyran-5-yl]oxy]-6-(hydroxymethyl)oxane-3,4,5-triol
6325884	-8	(2S,3R,4S,5S,6R)-2-[(2R,3R,4S,5S,6R)-2-[[(1S,4aS,5R,7aR)-5-hydroxy-7-(hydroxymethyl)-1-[(2S,3R,4S,5S,6R)-3,4,5-trihydroxy-6-(hydroxymethyl)oxan-2-yl]oxy-5,7a-dihydro-1H-cyclopenta[c]pyran-4a-yl]oxy]-4,5-dihydroxy-6-(hydroxymethyl)oxan-3-yl]oxy-6-(hydroxymethyl)oxane-3,4,5-triol
6452294	-7.4	Leonuridine
6452750	-7.3	(2S,3S,4R,5R,6S)-6-[[(4aS,7S,7aR)-7-hydroxy-7-methyl-4a,5,6,7a-tetrahydro-1H-cyclopenta[c]pyran-1-yl]oxy]-2-(hydroxymethyl)oxane-2,3,4,5-tetrol
6476333	-8.9	Isoacteoside
6476334	-8	[(2R,3R,4R,5R,6R)-6-[2-(3,4-dihydroxyphenyl)ethoxy]-5-hydroxy-2-(hydroxymethyl)-4-[(2S,3R,4R,5R,6S)-3,4,5-trihydroxy-6-methyloxan-2-yl]oxyoxan-3-yl] (E)-3-(3-hydroxy-4-methoxyphenyl)prop-2-enoate
6915732	-5.6	D-Allosamine
6925665	-5.4	(2S)-2-azaniumyl-3-phenylpropanoate
6992099	-3.3	4-Aminobutanoate
9830005	-8.8	Rha(a1-3)[coumaroyl(3-OH)(-4)]Glc(b)-O-EtPh
9865184	-7.4	(Unknown)
9895632	-8	Jionoside D
10023290	-7.1	Rehmaionoside A
10146419	-8.3	[(3R,5R,6R)-5-acetyloxy-6-[2-(3,4-dihydroxyphenyl)ethoxy]-2-(hydroxymethyl)-4-[(3R,4R,5R,6S)-3,4,5-trihydroxy-6-methyloxan-2-yl]oxyoxan-3-yl] (E)-3-(3,4-dihydroxyphenyl)prop-2-enoate
10394343	-7.7	Leucosceptoside A
10419159	-4.1	(114C)hexanoic acid
10430488	-7.4	Rehmaionoside B
10534709	-5.2	1-Dideuterio-3-phenylprop-2-en-1-ol
10864232	-8	6'-O-beta-D-glucosylgentiopicroside
10915582	-7.8	Suchilactone
11005647	-6.9	Gal(a1-6)Glc(a1-2a)Fruf
11095734	-7.9	(+)-Aromadendrene
11277200	-5.2	Methyl (z)-11-hexadecenoate
11688609	-8.4	Danshenol C
11740990	-7.1	Rehmaionoside C
11754080	-7.5	Verbasoside
11887403	-10.5	(4aS,6aS,6aS,6bR,8aR,10R,11R,12aR,14bS)-10,11-dihydroxy-2,2,6a,6b,9,9,12a-heptamethyl-1,3,4,5,6,6a,7,8,8a,10,11,12,13,14b-tetradecahydropicene-4a-carboxylic acid
11968362	-7.7	[(2R,3R,4R,5R)-5,6-dihydroxy-2-(hydroxymethyl)-4-[(2S,3R,4R,5S,6S)-3,4,5-trihydroxy-6-methyloxan-2-yl]oxyoxan-3-yl] 3-(3,4-dihydroxyphenyl)propanoate
11968396	-7	Monomelittoside
11968426	-6.8	(2S,3R,4S,5S,6R)-2-[[(1S,5S,6R,10S)-5-hydroxy-2-(hydroxymethyl)-3,9-dioxatricyclo[4.4.0.02,4]decan-10-yl]oxy]-6-(hydroxymethyl)oxane-3,4,5-triol
11968647	-8	(2S,3R,4R,5R,6S)-2-[[(1S,5S,6R,10S)-5-hydroxy-2-(hydroxymethyl)-3,9-dioxatricyclo[4.4.0.02,4]dec-7-en-10-yl]oxy]-6-methyloxane-3,4,5-triol
11968648	-8	methyl (1S,4aS,7aS)-7-methylidene-1-[(2S,3R,4S,5S,6R)-3,4,5-trihydroxy-6-[[(2R,3R,4R,5S,6S)-3,4,5-trihydroxy-6-methyloxan-2-yl]oxymethyl]oxan-2-yl]oxy-4a,5,6,7a-tetrahydro-1H-cyclopenta[c]pyran-4-carboxylate
11968737	-7.7	Melittoside
11972295	-8	[(1S,4aR,7aS)-7-hydroxy-7-methyl-1-[(2S,3R,4S,5S,6R)-3,4,5-trihydroxy-6-(hydroxymethyl)oxan-2-yl]oxy-4a,5,6,7a-tetrahydro-1H-cyclopenta[c]pyran-5-yl] 4-hydroxy-3-methoxybenzoate
11972316	-8	Cistanoside G
11972386	-8	[(2R,3R,4R,5R,6R)-5-hydroxy-6-[2-(3-hydroxy-4-methoxyphenyl)ethoxy]-2-(hydroxymethyl)-4-[(2S,3R,4R,5S,6S)-3,4,5-trihydroxy-6-methyloxan-2-yl]oxyoxan-3-yl] (E)-3-(3,4-dihydroxyphenyl)prop-2-enoate
12004581	-7.1	(Unknown)
12310804	-6.3	(+)-Echinatine
12416228	-4.3	5-(hydroxymethyl)-1H-pyrrole-2-carbaldehyde
13011408	-5.4	Oleic acid-d2
13018150	-8.8	PrednisoloneAcetate
14193887	-7.3	Dihydrocornin
14396652	-8	[(1S,4aR,5R,7S,7aS)-7-hydroxy-7-methyl-1-[(2S,3R,4S,5S,6R)-3,4,5-trihydroxy-6-(hydroxymethyl)oxan-2-yl]oxy-4a,5,6,7a-tetrahydro-1H-cyclopenta[c]pyran-5-yl] (E)-3-(4-hydroxy-3-methoxyphenyl)prop-2-enoate
14396664	-8	6-O-Vanilloylajugol
14413748	-5.9	(1S,4S,5R,6S,7R,9S,11S)-5-chloro-9-methoxy-2,10-dioxatricyclo[5.3.1.04,11]undecane-4,6-diol
14413749	-6	(1S,4S,5R,6S,7R,9R,11S)-5-chloro-9-methoxy-2,10-dioxatricyclo[5.3.1.04,11]undecane-4,6-diol
14413755	-6.3	(1S,4S,5R,6S,7R,9S,11S)-9-methoxy-2,10-dioxatricyclo[5.3.1.04,11]undecane-4,5,6-triol
14413767	-7.6	(2S,3R,4S,5S,6R)-2-[[(1R,4S,5R,6S,7R,8S,9S)-5-chloro-4,6-dihydroxy-2,10-dioxatricyclo[5.3.1.04,8]undecan-9-yl]oxy]-6-(hydroxymethyl)oxane-3,4,5-triol
14413769	-5.9	(1S,4S,5R,6S,7R,9S,11S)-5-chloro-2,10-dioxatricyclo[5.3.1.04,11]undecane-4,6,9-triol
14486934	-5.8	(1S,2S,4S,5S,6R,8S,10S)-2-(hydroxymethyl)-8,10-dimethoxy-3,9-dioxatricyclo[4.4.0.02,4]decan-5-ol
14486937	-6.1	(1S,3R,4aR,5R,7S,7aS)-1,3-dimethoxy-7-methyl-3,4,4a,5,6,7a-hexahydro-1H-cyclopenta[c]pyran-5,7-diol
14777631	-5.8	(2S,3R,5R)-2-[(R)-bromo-[(2R,3R,5S,6R)-3,5-dibromo-6-ethyloxan-2-yl]methyl]-5-[(1R)-1-bromoprop-2-ynyl]oxolan-3-ol
14777633	-6.2	(1R,3S,4R,6S)-3-[(R)-bromo-[(2R,3R,5S,6R)-3,5-dibromo-6-ethyloxan-2-yl]methyl]-6-ethynyl-2,5-dioxabicyclo[2.2.1]heptane
15056832	-8.7	Campesteryl Ferulate
15071406	-5.4	(3aS,4S,6aS)-4-hydroxy-6,6a-bis(hydroxymethyl)-3a,4-dihydro-3H-cyclopenta[b]furan-2-one
15693862	-6.4	(2E,4E)-3-methyl-5-[(1R,3S,6R)-1,3,6-trihydroxy-2,2,6-trimethylcyclohexyl]penta-2,4-dienoic acid
15693863	-5.6	Rehmapicrogenin
15693867	-6.9	(2E,4E)-5-[(1R,2R)-1,2-dihydroxy-2,6,6-trimethylcyclohexyl]-3-methylpenta-2,4-dienoic acid
15693868	-5.9	(E)-4-[(1R,2R)-1,2-dihydroxy-2,6,6-trimethylcyclohexyl]but-3-en-2-one
15693869	-6.1	(E)-4-[(1R,3S,6R)-1,3,6-trihydroxy-2,2,6-trimethylcyclohexyl]but-3-en-2-one
16212019	-5.4	Phthalic Acid-d4
16755425	-8.4	[(2R,3R,4S,5R,6R)-6-[2-(3,4-dihydroxyphenyl)ethoxy]-3,5-dihydroxy-4-[(2R,3S,4S,5S,6R)-3,4,5-trihydroxy-6-methyloxan-2-yl]oxyoxan-2-yl]methyl (E)-3-(3,4-dihydroxyphenyl)prop-2-enoate
18502774	-8.7	(Unknown)
18650032	-5.1	Ethyl glucose
21475716	-4.9	5-Hydroxy-methylfuran-2-carboxylic
21550289	-7.3	(2S,3R,4R,5S,6R)-2-[[(1S,5S,6R,10S)-5-hydroxy-2-(hydroxymethyl)-3,9-dioxatricyclo[4.4.0.02,4]decan-10-yl]oxy]-6-(hydroxymethyl)oxane-3,4,5-triol
21637649	-5.7	Rehmaglutin C
21637654	-7.7	Glutinoside
21637711	-6.9	Rehmapicroside
22524382	-6.8	(Unknown)
22524467	-6.8	2,6,6-trimethyl-3-[(2R,3R,4R,5S,6R)-3,4,5-trihydroxy-6-(hydroxymethyl)oxan-2-yl]oxycyclohexene-1-carboxylic acid
23304363	-7.2	[(1S,4aR,7S,7aS)-5-hydroxy-7-methyl-1-[(2S,3R,4R,5R,6R)-3,4,5-trihydroxy-6-(hydroxymethyl)oxan-2-yl]oxy-4a,5,6,7a-tetrahydro-1H-cyclopenta[c]pyran-7-yl] acetate
23304380	-7.8	[(1S,4aR,7S,7aS)-7-hydroxy-7-methyl-1-[(2S,3R,4R,5S,6R)-3,4,5-trihydroxy-6-(hydroxymethyl)oxan-2-yl]oxy-4a,5,6,7a-tetrahydro-1H-cyclopenta[c]pyran-5-yl] (Z)-3-(4-hydroxy-3-methoxyphenyl)prop-2-enoate
23304585	-7.1	(2S,3R,4R,5S,6R)-2-[(1R,2R)-2-hydroxy-2-[(E)-3-hydroxybut-1-enyl]-1,3,3-trimethylcyclohexyl]oxy-6-(hydroxymethyl)oxane-3,4,5-triol
23304586	-7.1	(E)-4-[(1R,6R)-1-hydroxy-2,2,6-trimethyl-6-[(2S,3R,4R,5R,6R)-3,4,5-trihydroxy-6-(hydroxymethyl)oxan-2-yl]oxycyclohexyl]but-3-en-2-one
24721256	-7.6
24861831	-7.7	Gal(a1-6)Gal(a1-6)b-Glc
24884124	-7.6	(2R,3R,4S,5S,6R)-2-[[(4S,6S,7R)-5-chloro-4,6-dihydroxy-2,3-dioxatricyclo[5.3.1.04,8]undecan-9-yl]oxy]-6-(hydroxymethyl)oxane-3,4,5-triol
25079954	-8.4	Jioglutoside B
44429856	-8	[(2R,3R,4R,5R,6R)-5-hydroxy-6-[2-(3-hydroxy-4-methoxyphenyl)ethoxy]-2-(hydroxymethyl)-4-[(2R,3S,4S,5S,6R)-3,4,5-trihydroxy-6-methyloxan-2-yl]oxyoxan-3-yl] (E)-3-(4-hydroxy-3-methoxyphenyl)prop-2-enoate
45356795	-6.3	1-((2r,5r)-3,4-Dihydroxy-5-hydroxymethyl-tetrahydro-furan-2-yl)-1h-pyrimidine-2,4-dione
45358104	-8.2	[(2R,3R,5R,6R)-6-[2-(3,4-dihydroxyphenyl)ethoxy]-5-hydroxy-2-(hydroxymethyl)-4-[(2S,3R,4R,5R,6S)-3,4,5-trihydroxy-6-methyloxan-2-yl]oxyoxan-3-yl] (E)-3-(3,4-dihydroxyphenyl)prop-2-enoate
45358120	-8.9	4-[[(1R)-6,7-dimethoxy-2-methyl-3,4-dihydro-1H-isoquinolin-1-yl]methyl]-2-[4-[(6,7-dimethoxy-2-methyl-3,4-dihydro-1H-isoquinolin-1-yl)methyl]phenoxy]phenol
45358127	-8.5	[(3R,4R,5R,6R)-6-[2-(3,4-dihydroxyphenyl)ethoxy]-4,5-dihydroxy-2-[[(2R,3R,4R,5R,6R)-3,4,5-trihydroxy-6-methyloxan-2-yl]oxymethyl]oxan-3-yl] (E)-3-(3,4-dihydroxyphenyl)prop-2-enoate
45358128	-6.9	1-[(1S,4aS,7aS)-7-(hydroxymethyl)-1-[(3R,4S,5S,6R)-3,4,5-trihydroxy-6-(hydroxymethyl)oxan-2-yl]oxy-1,4a,5,7a-tetrahydrocyclopenta[c]pyran-4-yl]-2-hydroxyethanone
45933887	-5.3	(3S,4S,5R,6S)-3-Amino-6-(hydroxymethyl)tetrahydro-2H-pyran-2,4,5-triol
46782954	-6.5	Sucrose NF
46905267	-6.9	Gal(a1-6)Hex
50930798	-8.6	(3R,8R,9R,10S,13R,14R,17R)-17-[(E,2R,5R)-5-ethyl-6-methylhept-3-en-2-yl]-3,10,13-trimethyl-2,3,4,7,8,9,11,12,14,15,16,17-dodecahydro-1H-cyclopenta[a]phenanthrene
51051617	-8.2	(24R)-5-Ergosten-3|A-ol
52940117	-9.4	(3R,4S,5S,6R)-2-[[(3S,8S,9S,10R,13R,14S)-17-[(2R,5R)-5-ethyl-6-methylheptan-2-yl]-10,13-dimethyl-2,3,4,7,8,9,11,12,14,15,16,17-dodecahydro-1H-cyclopenta[a]phenanthren-3-yl]oxy]-6-(hydroxymethyl)oxane-3,4,5-triol
53248311	-7.1	(2E,4E)-5-[(1R,6R)-1-hydroxy-2,2,6-trimethyl-6-[(2S,3R,4S,5S,6R)-3,4,5-trihydroxy-6-methyloxan-2-yl]oxycyclohexyl]-3-methylpenta-2,4-dienoic acid
53297354	-6.9	(Unknown)
53297355	-7.9	[(1S,2S,4S,5S,6R)-2-(hydroxymethyl)-10-[(2S,3R,4S,5S,6R)-3,4,5-trihydroxy-6-(hydroxymethyl)oxan-2-yl]oxy-3,9-dioxatricyclo[4.4.0.02,4]dec-7-en-5-yl] 4-hydroxybenzoate
54732806	-6.5	(2R,5R)-2-(6-aminopurin-9-yl)-5-(hydroxymethyl)oxolane-3,4-diol
59083882	-5.1	(4S,5R)-6-methyloltetrahydropyran-2,3,4,5-tetrol
67413707	-5.2	(2R,3R,4R,5R,6R)-2-ethoxy-6-(hydroxymethyl)oxane-3,4,5-triol
71451794	-8.1	Rehmaglutoside C
71453613	-8.7	Rehmaglutoside J
71453614	-8	Rehmaglutoside K
71453615	-8.5	Rehmaglutoside A
71453616	-7.8	Rehmaglutoside B
71455338	-7.9	Rehmaglutoside G
71457114	-8.4	Rehmaglutoside D
71457115	-8.8	Rehmaglutoside E
71458987	-7.9	Rehmaglutoside F
71460782	-8.1	Rehmaglutoside H
86287411	-7.1	(2S,3S,4R,5R,6S)-2-[(2R,3R,4S,5S,6R)-2-[[(1S,4aR,5R,7aR)-5-hydroxy-7-(hydroxymethyl)-1-[(2S,3S,4R,5R,6R)-3,4,5-trihydroxy-6-(hydroxymethyl)oxan-2-yl]oxy-5,7a-dihydro-1H-cyclopenta[c]pyran-4a-yl]oxy]-4,5-dihydroxy-6-(hydroxymethyl)oxan-3-yl]oxy-6-(hydroxymethyl)oxane-3,4,5-triol
86287413	-7.8	(2S,3S,4R,5S,6S)-2-(hydroxymethyl)-6-[[(2R,3S,4S,5S,6R)-3,4,5-trihydroxy-6-[[(1S,2R,4R,5R,6S,10S)-5-hydroxy-2-(hydroxymethyl)-3,9-dioxatricyclo[4.4.0.02,4]dec-7-en-10-yl]oxy]oxan-2-yl]methoxy]oxane-3,4,5-triol
89495556	-6.4	1-[(3R,4S)-3,4-dihydroxy-5-(hydroxymethyl)oxolan-2-yl]pyrimidine-2,4-dione
91692086	-9.6	Allopregnane-3,7,11,20-tetraone
91692850	-6.2	beta-D-Fructofuranosyl alpha-D-glucopyranoside
91746456	-7	(1aS,4aS,7aS,7bR)-1,1,7-trimethyl-4-methylidene-2,3,4a,5,6,7,7a,7b-octahydro-1aH-cyclopropa[e]azulene
91895373	-8.4	Isomartynoside
92044472	-7.8	Rehmannioside D
101260546	-5.7	Jioglutolide
101603365	-7.7	[(1S,4aR,5R,7S,7aS)-7-hydroxy-7-methyl-1-[(2S,3R,4S,5S,6R)-3,4,5-trihydroxy-6-(hydroxymethyl)oxan-2-yl]oxy-4a,5,6,7a-tetrahydro-1H-cyclopenta[c]pyran-5-yl] (2E,4E)-3-methyl-5-[(1R,3S,6R)-1,3,6-trihydroxy-2,2,6-trimethylcyclohexyl]penta-2,4-dienoate
101654196	-7.4	Rehmannioside B
101654197	-7.5	(2S,3R,4S,5R,6R)-2-[[(1S,4aR,5S,7S,7aS)-5-hydroxy-1-[(2S,3R,4S,5S,6R)-3,4,5-trihydroxy-6-(hydroxymethyl)oxan-2-yl]oxy-1,4a,5,6,7,7a-hexahydrocyclopenta[c]pyran-7-yl]oxy]-6-(hydroxymethyl)oxane-3,4,5-triol
101688189	-7.2	Cistanoside F
101787412	-7.3	(2R,3R,4S,5R,6R)-2-(hydroxymethyl)-6-[[(2R,3S,4S,5R,6S)-3,4,5-trihydroxy-6-[[(1S,2S,4S,5S,6R,10S)-5-hydroxy-2-(hydroxymethyl)-3,9-dioxatricyclo[4.4.0.02,4]dec-7-en-10-yl]oxy]oxan-2-yl]methoxy]oxane-3,4,5-triol
102439368	-6.4	(E)-4-[(1R,3R,6R)-1,3-dihydroxy-2,2,6-trimethyl-6-[(2S,3R,4S,5S,6R)-3,4,5-trihydroxy-6-(hydroxymethyl)oxan-2-yl]oxycyclohexyl]but-3-en-2-one
102439369	-7.1	(2S,3R,4S,5S,6R)-2-[(1R,2R,4R)-2,4-dihydroxy-2-[(E,3S)-3-hydroxybut-1-enyl]-1,3,3-trimethylcyclohexyl]oxy-6-(hydroxymethyl)oxane-3,4,5-triol
121484514	-6.7	(3S,4R,5S)-2-(6-aminopurin-9-yl)-5-(hydroxymethyl)oxolane-3,4-diol
125181686	-7.4	Rehmannioside C
132009975	-5.7	(3S)-3-hydroxy-2,6,6-trimethylcyclohexene-1-carboxylic acid
132990894	-7.4	Gal(a1-6)D-Ido(a1-6)Glc(a1-2b)Psif
136360357	-4.5	5-Hydroxyl methyl furfural
139552672	-6.1	(1S,4S,5S,6S,7R,9S,11S)-5-chloro-9-methoxy-2,10-dioxatricyclo[5.3.1.04,11]undecane-4,6-diol
154496125	-7.9	(2R,3S,4S,5S,6R)-2-[[(1S,4aS,5R,7S,7aS)-5,7-dihydroxy-7-methyl-4a,5,6,7a-tetrahydro-1H-cyclopenta[c]pyran-1-yl]oxy]-6-(hydroxymethyl)oxane-3,4,5-triol
154496622	-7.1	methyl (1R,4aS,7aS)-7-(hydroxymethyl)-1-[(2S,3S,4S,5S,6R)-3,4,5-trihydroxy-6-(hydroxymethyl)oxan-2-yl]oxy-1,4a,5,7a-tetrahydrocyclopenta[c]pyran-4-carboxylate
154496679	-7.7	(2S,3S,4S,5S,6R)-2-[[(1R,4S,5R,6S,7R,8S,9S)-5-chloro-4,6-dihydroxy-2,10-dioxatricyclo[5.3.1.04,8]undecan-9-yl]oxy]-6-(hydroxymethyl)oxane-3,4,5-triol
154496720	-8.3	[(1S,4aR,5R,7S,7aS)-4a,5-dihydroxy-7-methyl-1-[(2S,3S,4S,5R,6S)-3,4,5-trihydroxy-6-(hydroxymethyl)oxan-2-yl]oxy-1,5,6,7a-tetrahydrocyclopenta[c]pyran-7-yl] (E)-3-phenylprop-2-enoate
154497022	-7.1	(2S,3S,4S,5S,6R)-2-[[(1S,4aR,5R,7aR)-4a,5-dihydroxy-7-(hydroxymethyl)-5,7a-dihydro-1H-cyclopenta[c]pyran-1-yl]oxy]-6-(hydroxymethyl)oxane-3,4,5-triol
154497344	-7.4	(2S,3R,4R,5S,6S)-2-(hydroxymethyl)-6-[[(1S,2R,4R,5S,6R,10S)-2-(hydroxymethyl)-10-[(2S,3R,4R,5S,6R)-3,4,5-trihydroxy-6-(hydroxymethyl)oxan-2-yl]oxy-3,9-dioxatricyclo[4.4.0.02,4]dec-7-en-5-yl]oxy]oxane-3,4,5-triol
158968601	-7.4	(1S,4aS,6S,7S,7aR)-6-hydroxy-7-methyl-1-[(2S,3R,4S,5S,6R)-3,4,5-trihydroxy-6-(hydroxymethyl)oxan-2-yl]oxy-1,4a,5,6,7,7a-hexahydrocyclopenta[c]pyran-4-carboxylic acid
158991137	-7.8	(2S,3S,4S,5S,6S)-2-[(2S,3S,4S,5S,6R)-2-[[(1S,4aR,5R,7aR)-5-hydroxy-7-(hydroxymethyl)-1-[(2R,3S,4S,5S,6R)-3,4,5-trihydroxy-6-(hydroxymethyl)oxan-2-yl]oxy-5,7a-dihydro-1H-cyclopenta[c]pyran-4a-yl]oxy]-4,5-dihydroxy-6-(hydroxymethyl)oxan-3-yl]oxy-6-(hydroxymethyl)oxane-3,4,5-triol
162838748	-8.4	[(1S,4aR,5R,7R,7aR)-7-methyl-1-[(2S,3R,4S,5S,6R)-3,4,5-trihydroxy-6-(hydroxymethyl)oxan-2-yl]oxy-1,4a,5,6,7,7a-hexahydrocyclopenta[c]pyran-5-yl] 4-hydroxybenzoate
162853115	-7.5	(2S,3R,4S,5R,6R)-2-[(2S,3R,4R,5R,6R)-2-[[(1S,4aS,5R,7aS)-5-hydroxy-7-(hydroxymethyl)-1-[(2R,3R,4R,5S,6R)-3,4,5-trihydroxy-6-(hydroxymethyl)oxan-2-yl]oxy-5,7a-dihydro-1H-cyclopenta[c]pyran-4a-yl]oxy]-4,5-dihydroxy-6-(hydroxymethyl)oxan-3-yl]oxy-6-(hydroxymethyl)oxane-3,4,5-triol
162874950	-6.3	(1S,3S,4S,6S)-3-[(R)-bromo-[(2S,3S,5R,6S)-3,5-dibromo-6-ethyloxan-2-yl]methyl]-6-ethynyl-2,5-dioxabicyclo[2.2.1]heptane
162891934	-4.9	(6R)-4,6-dimethoxy-6-methyl-2H-pyran-5-one
162904749	-6.7	(2R)-2-[(2S,5R)-5-ethenyl-5-methyloxolan-2-yl]-1-(4-methylfuran-2-yl)propan-1-one
162928409	-7.3	(2S,3R,4S,5S,6R)-2-[[(1S,2S,4S,5S,6S,10S)-5-hydroxy-2-(hydroxymethyl)-3,9-dioxatricyclo[4.4.0.02,4]dec-7-en-10-yl]oxy]-6-(hydroxymethyl)oxane-3,4,5-triol
162931724	-7.1	(2S,3R,4S,5S,6R)-2-[[(1S,4aS,5R,7aR)-5-hydroxy-7-(hydroxymethyl)-4a-[(2R,3S,4R,5R,6S)-3,4,5-trihydroxy-6-(hydroxymethyl)oxan-2-yl]oxy-5,7a-dihydro-1H-cyclopenta[c]pyran-1-yl]oxy]-6-(hydroxymethyl)oxane-3,4,5-triol
162934263	-8.6	[(1S,4aS,5R,7S,7aS)-7-hydroxy-7-methyl-1-[(2S,3R,4S,5S,6R)-3,4,5-trihydroxy-6-(hydroxymethyl)oxan-2-yl]oxy-4a,5,6,7a-tetrahydro-1H-cyclopenta[c]pyran-5-yl] 4-hydroxy-3-methoxybenzoate
162942189	-7.1	Glc(a1-6)a-L-All
162950890	-8.7	[(1S,4aS,5R,7S,7aS)-7-hydroxy-7-methyl-1-[(2S,3R,4S,5S,6R)-3,4,5-trihydroxy-6-(hydroxymethyl)oxan-2-yl]oxy-4a,5,6,7a-tetrahydro-1H-cyclopenta[c]pyran-5-yl] (E)-3-(4-hydroxy-3-methoxyphenyl)prop-2-enoate
162961225	-7.2	[(2R,3R,4S,5R,6S)-6-[[(1S,4aR,5S,7S,7aS)-5-acetyloxy-7-hydroxy-7-methyl-4a,5,6,7a-tetrahydro-1H-cyclopenta[c]pyran-1-yl]oxy]-3,4,5-triacetyloxyoxan-2-yl]methyl acetate
162968459	-7.5	[(1S,2S,4S,5S,6S,10S)-2-(hydroxymethyl)-10-[(2S,3R,4S,5S,6R)-3,4,5-trihydroxy-6-(hydroxymethyl)oxan-2-yl]oxy-3,9-dioxatricyclo[4.4.0.02,4]dec-7-en-5-yl] 4-hydroxybenzoate
162969525	-6.1	(2S,3R,5R)-2-[(R)-bromo-[(2S,3S,5R,6S)-3,5-dibromo-6-ethyloxan-2-yl]methyl]-5-[(1S)-1-bromoprop-2-ynyl]oxolan-3-ol
162971029	-6.9	(2R,3S,4R,5R,6S)-2-[[(1S,4aS,5R,7aR)-5-hydroxy-7-(hydroxymethyl)-1,4a,5,7a-tetrahydrocyclopenta[c]pyran-1-yl]oxy]-6-(hydroxymethyl)oxane-3,4,5-triol
162972275	-8.1	(1S,4S,6S,9R,11S,14S)-14-bromo-9-ethenyl-4,9,11,15,15-pentamethyl-5,10-dioxatricyclo[9.4.0.04,6]pentadecane
162989826	-7.8	(1S,4aR,5R,7S,7aR)-7-methyl-1-[(2R,3S,4R,5S,6S)-3,4,5-trihydroxy-6-(hydroxymethyl)oxan-2-yl]oxy-1,5,6,7a-tetrahydrocyclopenta[c]pyran-4a,5,7-triol
162999061	-7.3	(2S,3R,4S,5S,6R)-2-[(1R,2R,4S)-2,4-dihydroxy-2-[(1E,3E)-5-hydroxy-3-methylpenta-1,3-dienyl]-1,3,3-trimethylcyclohexyl]oxy-6-(hydroxymethyl)oxane-3,4,5-triol
162999062	-6.5	(2S,3R,4S,5S,6R)-2-[(1R,2R,4S)-2,4-dihydroxy-2-(5-hydroxy-3-methylpenta-1,3-dienyl)-1,3,3-trimethylcyclohexyl]oxy-6-(hydroxymethyl)oxane-3,4,5-triol
163014887	-8.5	[(1S,4aR,5R,7S,7aS)-7-hydroxy-7-methyl-1-[(2S,3R,4S,5S,6R)-3,4,5-trihydroxy-6-(hydroxymethyl)oxan-2-yl]oxy-4a,5,6,7a-tetrahydro-1H-cyclopenta[c]pyran-5-yl] 3-methoxy-4-[(2S,3R,4R,5R,6S)-3,4,5-trihydroxy-6-methyloxan-2-yl]oxybenzoate
163019698	-6.8	5-[(1R,6R)-1-hydroxy-2,2,6-trimethyl-6-[(2S,3R,4S,5S,6R)-3,4,5-trihydroxy-6-methyloxan-2-yl]oxycyclohexyl]-3-methylpenta-2,4-dienoic acid
163072062	-7.3	Rha(a1-3)[coumaroyl(3-OH)(-4)]aldehydo-All
163083799	-8.5	[(1S,4aS,5S,7S,7aS)-7-hydroxy-7-methyl-1-[(2S,3R,4S,5R,6R)-3,4,5-trihydroxy-6-(hydroxymethyl)oxan-2-yl]oxy-4a,5,6,7a-tetrahydro-1H-cyclopenta[c]pyran-5-yl] 4-hydroxybenzoate
163089533	-7	(2S,3R,4S,5S,6R)-2-[(1R,2R,4R)-2,4-dihydroxy-2-[(3S)-3-hydroxybut-1-enyl]-1,3,3-trimethylcyclohexyl]oxy-6-(hydroxymethyl)oxane-3,4,5-triol
163189174	-7.8	[(2R,3R,4R,5R,6R)-6-[2-(2,3-dihydroxyphenyl)ethoxy]-5-hydroxy-2-(hydroxymethyl)-4-[(2S,3R,4R,5R,6S)-3,4,5-trihydroxy-6-methyloxan-2-yl]oxyoxan-3-yl] (E)-3-(4-hydroxy-3-methoxyphenyl)prop-2-enoate
163191458	-7.8	[(2R,3R,4R,5R,6R)-5-hydroxy-6-[2-(2-hydroxy-3-methoxyphenyl)ethoxy]-2-(hydroxymethyl)-4-[(2S,3R,4R,5R,6S)-3,4,5-trihydroxy-6-methyloxan-2-yl]oxyoxan-3-yl] (E)-3-(3,4-dihydroxyphenyl)prop-2-enoate
163192479	-4.5	2-ethyl-5-hydroxy-3H-furan-2-carbaldehyde
163192942	-8.1	[(2R,3R,4R,5R,6R)-5-hydroxy-6-[2-(2-hydroxy-3-methoxyphenyl)ethoxy]-2-(hydroxymethyl)-4-[(2S,3R,4R,5R,6S)-3,4,5-trihydroxy-6-methyloxan-2-yl]oxyoxan-3-yl] (E)-3-(4-hydroxy-3-methoxyphenyl)prop-2-enoate
163194446	-8.2	[(2R,3R,4R,5R,6R)-6-[2-(2,3-dihydroxyphenyl)ethoxy]-5-hydroxy-2-(hydroxymethyl)-4-[(2S,3R,4R,5R,6S)-3,4,5-trihydroxy-6-methyloxan-2-yl]oxyoxan-3-yl] (E)-3-(3,4-dihydroxyphenyl)prop-2-enoate
163194447	-7.8	[(2R,3R,4S,5R,6R)-5-acetyloxy-6-[2-(2,3-dihydroxyphenyl)ethoxy]-2-(hydroxymethyl)-4-[(2S,3R,4R,5R,6S)-3,4,5-trihydroxy-6-methyloxan-2-yl]oxyoxan-3-yl] (E)-3-(3,4-dihydroxyphenyl)prop-2-enoate

## Sheet: Angelicae radix
Ligand	mode_kcal_mol	cmpdname
72	-5.3	3,4-Dihydroxybenzoic acid
119	-3.6	Gamma-Aminobutyric Acid
135	-4.9	4-Hydroxybenzoic acid
143	-8	(Unknown)
176	-2.8	Acetic Acid
261	-2.9	Butyraldehyde
263	-3	1-Butanol
264	-3.4	Butyric Acid
311	-5.2	Citric Acid
325	-5.7	4-Isopropylbenzyl alcohol
332	-5.2	2-Methoxy-4-vinylphenol
356	-3.9	Octane
379	-4.5	Octanoic Acid
454	-4	Octanal
460	-4.5	Guaiacol
525	-4.4	Malic Acid
568	-6.6	Dibenzofuran
602	-3.6	DL-Alanine
614	-4.3	proline dl-form
702	-2.2	Ethanol
709	-5.7	3-Methoxy-4-hydroxy-cinnamic acid
750	-3.2	Glycine
798	-5	Indole
849	-4.4	Pipecolic acid
867	-3.9	Malonic acid
892	-5.4	Inositol
931	-5.8	Naphthalene
938	-4.5	Nicotinic acid
985	-4.9	Palmitic Acid
998	-4.9	Phenylacetaldehyde
1004	-3.2	Phosphoric Acid
1017	-5.4	Phthalic acid
1032	-3.2	Propionic Acid
1110	-4	Succinic Acid
1119	-2.1	Sulfur Dioxide
1930	-5	9-Octadecenamide
2355	-6.8	Bergapten
2682	-4.8	Cetyl Alcohol
2969	-4.6	Capric Acid
3026	-5.7	Dibutyl Phthalate
3321	-5.7	Heptadeca-1,9-dien-4,6-diyne-3,8-diol
3322	-5.7	Heptadeca-1,9-dien-4,6-diyn-3-ol
3405	-8	(Unknown)
3931	-5.7	9,12-Octadecadienoic Acid
4114	-6.7	Methoxsalen
4580	-7.3	(R)N-(5-Chloro-3,4-dihydro-8-hydroxy-3-methyl-1-oxo-1H-2-benzopyran-7-yl)phenylalanine
5144	-5.5	Safrole
5793	-5.4	D-Glucose
5950	-3.6	Alanine
5951	-3.8	Serine
6006	-7.5	(Unknown)
6037	-7.8	(2S)-2-[[4-[(2-amino-4-oxo-1H-pteridin-6-yl)methylamino]benzoyl]amino]pentanedioic acid
6184	-3.7	Hexanal
6199	-6.8	Psoralen
6262	-4.1	L-ornithine
6267	-4.3	Asparagine
6276	-3.4	1-Pentanol
6287	-4.2	Valine
6288	-4.2	Threonine
6448	-5.8	Acetic acid 1,7,7-trimethyl-bicyclo(2.2.1)hept-2-yl ester
6508	-5.8	Quinic acid
6544	-5.2	Isophorone
6549	-4.9	Linalool, (+/-)-
6560	-3.2	Isobutanol
6561	-3.1	Isobutyraldehyde
6616	-5	Camphene
6654	-5	alpha-PINENE
6782	-6	Diisobutyl phthalate
6811	-5.7	Phthalic anhydride
6853	-7.3	Fluorene
6885	-5.3	Phthalide
7055	-6.3	2-Methylnaphthalene
7127	-5.3	Methyleugenol
7284	-3.3	2-Methylbutyraldehyde
7302	-3.3	gamma-Butyrolactone
7351	-4.5	Isobutyl isobutyrate
7361	-3.9	Furfuryl alcohol
7362	-3.8	Furfural
7438	-5.9	Carveol
7460	-5.5	alpha-PHELLANDRENE
7461	-5.6	gamma-Terpinene
7462	-5.6	alpha-Terpinene
7463	-5.6	p-CYMENE
7710	-5	Gamma-nonalactone
7809	-4.7	P-Xylene
7824	-4	Methyl hexanoate
8051	-4.1	2-Heptanone
8130	-4	Heptanal
8141	-4.2	Nonane
8163	-4.5	2-Undecanone
8175	-4.4	Decanal
8181	-5.1	Methyl palmitate
8182	-4.2	Dodecane
8193	-4.4	Lauryl Alcohol
8194	-4.5	Dodecanal
8203	-5.5	Methyl octadeca-9,12-dienoate
8207	-4.5	1-Tridecanol
8209	-4.6	1-Tetradecanol
8257	-3.4	2-Methyl-3-buten-2-ol
8294	-5.1	Linalyl acetate
8314	-3.9	2-Methylbutanoic acid
8369	-4.5	Maltol
8468	-5.2	Vanillic Acid
8842	-5.1	beta-CITRONELLOL, (+/-)-
8857	-3.1	Ethyl Acetate
8900	-3.7	Heptane
8908	-4.1	Hexyl Acetate
8988	-4.3	D-proline
9862	-4.7	6-Methyl-5-hepten-2-one
10254	-5.6	2,4,6-Trimethylbenzaldehyde
10282	-5.5	p-Menth-1-en-3-ol
10315	-5.2	Butyrophenone
10336	-3.7	2-Methyl-2-butenal
10369	-5.6	Cyclohexene, 4-methyl-1-(1-methylethyl)-
10407	-5.8	(E)-beta-farnesene
10408	-5.8	6,10,14-Trimethylpentadecan-2-one
10409	-7.3	Cyclopentadecanone
10581	-5.3	1,5,5,6-Tetramethyl-1,3-cyclohexadiene
10582	-5.3	Myrtenol
10658	-6.7	Angelicin
10686	-5.4	Trimethylbenzene
10703	-5.3	o-Cymene
10797	-3.5	2-Methylfuran
10864	-5.1	Pentylbenzene
11006	-4.7	Hexadecane
11074	-5.9	N-Methylphthalimide
11142	-5.4	Beta-Phellandrene
11173	-3.5	Prenol
11230	-5.4	4-Terpineol, (+/-)-
11327	-6.7	1,3-Dimethylnaphthalene
11406	-5.1	Allyl benzoate
11463	-5.8	Terpinolene
11516	-4.1	4-Octanone
11517	-4.9	Butyl octanoate
11552	-3.6	Isovaleraldehyde
11593	-3.8	Acetoxyacetone
12097	-4	5-Methylfurfural
12170	-4.5	Furfuryl acetate
12290	-3.6	4-Hydroxypyridine
12294	-4.7	Butyl hexanoate
12296	-3.8	4-Methyl-1-pentanol
12388	-4.4	Tridecane
12389	-4.7	Tetradecane
12391	-4.7	Pentadecane
12397	-4.9	1-Pentadecanol
12813	-5	Gamma-Decalactone
13050	-5.2	Ethyl mandelate
13187	-4.4	2-Nonanone
13379	-4.3	2-Methylnonane
13561	-4.6	6-Undecanone
13588	-3.9	2-Cyclopenten-1-one
13849	-5.1	Pentadecanoic Acid
13854	-3.8	Pyrrole-2-carboxaldehyde
14079	-4.3	2-Acetylpyrrole
14257	-4	Undecane
14266	-4.3	2-Methyl-2-cyclopenten-1-one
14350	-6.9	Caryophyllene epoxide
14896	-5.7	beta-Pinene
15600	-4.3	Decane
16724	-5	Carvone, (+)-
16832	-4.5	Isopropyl hexanoate
16899	-4.6	Deca-2,4-dienal
17100	-5.5	Alpha-Terpineol
17697	-4.6	Pentadecanal
17739	-5.4	2-Methoxy-4-propylphenol
17868	-5.6	Bicyclo[3.1.0]hex-2-ene, 2-methyl-5-(1-methylethyl)-
18591	-4.3	2-Methyloctane
18756	-4.8	beta-Ocimene
18818	-5.5	Sabinen
19602	-4.6	2-Pentylfuran
19725	-6.6	alpha-Copaene
20928	-3.7	1-Hexen-3-Ol
21476	-5.4	3,5-Dimethylstyrene
21596	-4.9	Butyl heptanoate
22013	-5.6	2,4,5-Trimethylbenzaldehyde
22015	-5.3	2,5-Dimethylbenzaldehyde
22202	-4.5	3-Methylnonane
22311	-5.6	Limonene, (+/-)-
23415	-4.7	2-Methyldecane
23518	-5	Methyl Pentadecanoate
23741	-4.8	1,2-Epoxyhexadecane
26049	-5.2	3-Carene
26305	-7.1	Nodakenetin
26975	-5.5	4-Pentylphenol
28930	-5	alpha-Fenchene
29025	-5.3	Verbenone
29036	-5.7	2,6,10,14-Tetramethylheptadecane
29073	-6.5	3,7,7-Trimethyl-11-methylidenespiro[5.5]undec-2-ene
31253	-4.9	Myrcene
31256	-4	Diacetone Alcohol
31272	-3.7	Butyl Acetate
32045	-4.6	6-Undecanol
32967	-4.9	Pentyl 4-methylpentanoate
33740	-4.8	4-Tetradecanol
34645	-5.4	Isopulegone
37439	-5.5	(+)-Quinic acid
41965	-4.8	11-Hexadecen-1-ol, (11Z)-
51283	-3.6	DL-Alanine-15N
53083	-4.9	(E)-5-Undecen-3-yne
54575	-8.1	(Unknown)
61041	-5.3	Safranal
61130	-5.2	Myrtenal
61361	-6.2	Butylphthalide
62368	-6.5	1(3H)-Isobenzofuranone, 3-butylidene-
62465	-5.3	4-Ethyl-2-methoxyphenol
65188	-7.8	Xanthyletin
65575	-7.1	Cedrol
65724	-5.3	Verbenone, (+)-
66093	-5.4	Valerophenone
67179	-4.9	Linalool, (+)-
68081	-7.6	Isoimperatorin
68229	-7.6	Seselin
71077	-3.8	D-serine
71080	-3.6	D-Alanine
71082	-4.2	D-Ornithine
71563	-4.3	D-Valine
72607	-6.3	2-[(3r,5s,8r)-3,8-Dimethyl-1,2,3,4,5,6,7,8-octahydroazulen-5-yl]propan-2-ol
73191	-8.2	Nodakenin
74152	-3.8	1-Penten-3-one, 4-methyl-
77193	-5.9	3',4'-Dimethylacetophenone
77844	-4.9	3,5-Dimethoxytoluene
78249	-5.6	(+)-2-Carene
79035	-5.7	Tricyclene
79044	-5.4	2-Carene
82227	-5.5	(+)-alpha-Pinene
84740	-5.2	(2S,3R,4S,5R)-2,3,4,5-tetrahydroxy-6-oxohexanoic acid
84825	-5.2	Furan, 3-methyl-2-(3-methyl-2-butenyl)-
85567	-5.5	2-Cyclohexen-1-ol, 3-methyl-6-(1-methylethyl)-, (1R,6S)-rel-
86895	-6.9	Cuparene
88039	-4.2	4-Decene
88301	-5.2	Myrtenol, (-)-
90351	-6.7	Acoradiene
90785	-7.4	Bulnesol
90805	-7.1	gamma-Gurjunene
91354	-7.9	Aromadendrene
91457	-7.9	beta-EUDESMOL
91496	-5.3	Limonene oxide
91508	-5.5	alpha-Pinene oxide
92138	-6.3	Elemol
92201	-7.9	Columbianetin
92221	-5	(+)-Camphene
92231	-7.8	Spathulenol
92824	-4.4	D-malate
92874	-5.2	Levoverbenone
93009	-5.8	Bornyl acetate, (-)-
94221	-5.6	(-)-trans-Carveol
94254	-6.5	1-Methyl-4-(1-methylethylidene)-2-(1-methylvinyl)-1-vinylcyclohexane
94275	-7.6	Delta-Guaiene
96687	-5.3	2-Pentadecanol
97829	-6.6	Sesquichamene
98497	-5.3	2-(2,2,3-Trimethylcyclopent-3-en-1-yl)acetaldehyde
98970	-4.8	Undecan-3-ol
99891	-5.5	2-Dodecyl-3-Methylbutanedioic Acid
101708	-6.2	1,2,4a,5,6,8a-Hexahydro-1-isopropyl-4,7-dimethylnaphthalene
101977	-4.9	beta-CITRONELLOL, (R)-
102553	-5.6	Pinocarvyl acetate
102667	-5.2	Pinocarveol
102855	-5	2-Methylbutyl hexanoate
104775	-3.3	Butanoate
119852	-5.7	Myrtanyl acetate
135548	-7.9	(Unknown)
136588	-4.7	5-Undecene
137658	-5	2,4,6-Trimethylheptane
138348	-5.6	1,4-Cyclohexadiene-1,2-dicarboxylic anhydride
145742	-4.4	Proline
149436	-8.3	(Unknown)
150888	-7.9	(S)-Columbianetin
161437	-6.4	2-[(3R,6S)-6,10-dimethylspiro[4.5]dec-9-en-3-yl]propan-2-ol
173843	-6	3-N-Butyl-4,5-dihydrophthalide
176983	-5.6	p-Mentha-1,3,8-triene
177445	-6.5	beta-Diploalbicene
183870	-5	(R)-gamma-Decalactone
185753	-5.2	Camphenone, 6-
222656	-4.3	(2S)-2-Hydroxybutanedioic acid
227829	-6.8	Guaiol
235414	-7.4	Oxacyclohexadecan-2-one
240122	-7.1	Guaiol acetate
241635	-5.6	1-(2-Hydroxyphenyl)pentan-1-one
289964	-6.7	Terpene-3197-25
291990	-4.8	2,4,6-Trimethyl-1,3,6-heptadiene
330573	-5.9	(-)-cis-Carveol
334704	-8.3	Marmesin
348159	-7.8	3-{[3-(3,4-Dihydroxyphenyl)prop-2-enoyl]oxy}-1,4,5-trihydroxycyclohexane-1-carboxylic acid
403919	-6.3	1-Methyl-4-(6-methylhepta-1,5-dien-2-yl)cyclohex-1-ene
439215	-5.8	D-Galacturonic Acid
439227	-5	l-Pipecolic acid
439250	-5.6	Limonene, (-)-
440917	-4.9	Limonene, (+)-
440966	-5	(-)-Camphene
441245	-5.3	Limonene-1,2-epoxide
442104	-7	(-)-Columbianetin
442126	-8.6	Decursin
442127	-7.9	Decursinol
442402	-6.4	Thujopsene
442460	-5.8	Bornyl acetate
442461	-5.2	(-)-3-Carene
443131	-5.7	(1R,2S,4R)-(+)-Bornyl acetate
443156	-5.5	(+)-3-Carene
443158	-4.9	Linalool, (-)-
443160	-5.5	(+)-alpha-Phellandrene
443162	-5.6	(-)-alpha-Terpineol
443177	-4.7	(+)-cis-Carveol
443178	-4.9	(+)-trans-Carveol
444972	-4	Fumaric Acid
445639	-5.3	Oleic Acid
445858	-5.7	Ferulic acid
448893	-3.8	(S)-2-methylbutanoic acid
449468	-4.2	L-ornithinium(2+)
457801	-8.5	Clionasterol
467780	-5.8	[(11S,16S)-11,16-dihydroxyoctadeca-9,17-dien-12,14-diynyl] acetate
518814	-6.6	Cubebene
519323	-5.6	p-Mentha-1,5-dien-8-ol
519324	-4.7	alpha-Myrcene
519764	-6.3	3-(1,5-Dimethyl-4-hexenyl)-6-methylene-1-cyclohexene
520230	-4.9	Heptadec-8-ene
520680	-5.5	3-Isopropylbenzaldehyde
521035	-4.8	Tetradec-9-ene
521207	-6.8	Cedrene
521215	-7.8	2-(4a-Methyl-8-methylidene-1,2,3,4,5,6,7,8a-octahydronaphthalen-2-yl)propan-2-ol
521314	-5.2	Myrtanol
522161	-5.3	p-Mentha-1(7),2-dien-8-ol
522266	-7.9	beta-Spathulenol
523035	-4.9	1,3,3-Trimethyl-2-oxabicyclo[2.2.2]oct-5-ene
524815	-6.9	(-)-alpha-Alaskene
527256	-7.7	Rosifoliol
529865	-6.5	3-Butylidene-1,3,4,5-tetrahydro-2-benzofuran-1-one
530426	-6.9	Isoledene
543400	-7.2	2-Hydroxycyclopentadecanone
556470	-5.2	6-Butyl-1,4-cycloheptadiene
589433	-6.7	Aromadendrene, dehydro-
600671	-7.7	3',4'-dihydro-3'-hydroxy-Xanthyletin
604512	-8.3	2-(2-Hydroxypropan-2-yl)-2,3-dihydrofuro[3,2-g]chromen-7-one
611537	-7.8	(S)-8,8-Dimethyl-2-oxo-7,8-dihydro-2H,6H-pyrano(3,2-g)chromen-7-yl 3-methyl-2-butenoate
611672	-7.2	2-Isopropenyl-2,3-dihydrofuro[3,2-g]chromen-7-one
637308	-7	p-Hydroxyphenethyl trans-ferulate
638072	-6.7	Squalene
642376	-6.6	Butylidenephthalide
677576	-7.5	2-isopropyl-7H-furo[3,2-g]chromen-7-one
689043	-5.9	Caffeic Acid
736316	-4.4	(R)-Piperidine-2-carboxylic acid
759302	-7.5	2H,8H-Benzo[1,2-b:3,4-b']dipyran-2-one, 9,10-dihydro-9-hydroxy-8,8-dimethyl-, (R)-
776123	-8.6	Decursinol angelate
853433	-5.4	Isoeugenol
1150962	-7.7	Aegelinol
1201529	-5.1	(-)-Myrtenal
1201530	-5.4	Pinocarveol, trans-(-)-
1549041	-5.3	cis-Isoeugenol
1549111	-5.4	cis-Caffeic acid
1560034	-5.7	(-)-Quinate
1794425	-6.9	cis-Chlorogenic acid
1794427	-7.6	Chlorogenic Acid
2723872	-5.3	D-Fructose
2724161	-5.3	(+)-Terpinen-4-ol
3025856	-6.5	3-Butylidene-6,7-dihydroxy-4,5,6,7-tetrahydro-2-benzofuran-1-one
3032451	-4.8	Butanoic acid, 2-(diethoxyphosphinyl)-3-oxo-, ethyl ester
3033866	-6.8	gamma-Bisabolene, (Z)-
3085257	-6.3	Senkyunolide A
3246729	-7.9	XK-469 free acid, (R)-
3702506	-5	4-Oxoniobenzoate
3873459	-7.2	Prenyletin
5257127	-3	2-Azaniumylacetate
5280450	-5.6	Linoleic Acid
5280794	-9.8	Stigmasterol
5280934	-5.9	Linolenic Acid
5281148	-5.8	Falcarindiol
5281149	-5.4	Falcarinol
5281168	-3.7	2-Hexenal
5281416	-6	Esculetin
5281426	-6.1	Umbelliferone
5281515	-7.3	Caryophyllene
5281516	-6.2	Alpha-Farnesene
5281517	-5.8	beta-Farnesene
5281553	-5	beta-OCIMENE, (3E)-
5281559	-6.8	(Z)-3-butylidene-7-hydroxyphthalide
5281613	-9.4	Diosmin
5282457	-5.6	Linoelaidic Acid
5282797	-5.3	9Z,12E-octadecadienoic acid
5282798	-5.5	9,12-Octadecadienoic acid, (E,Z)-
5283263	-5.7	(Unknown)
5283305	-5.1	(Z)-11-Hexadecen-1-ol
5283324	-4.2	2-Octenal
5283335	-4.4	2-Nonenal
5283345	-4.6	2-Decenal
5283349	-4.9	2,4-Decadienal
5283387	-5.5	Oleamide
5284421	-5.5	Methyl linoleate
5315347	-7.1	(+)-Bicyclogermacrene
5316525	-7.5	Demethylsuberosin
5317139	-6.6	Z-6,7-Epoxyligustilide
5317269	-6.6	2-Naphthalenemethanol, 1,2,3,4,4a,5,6,8a-octahydro-alpha,alpha,4a,8-tetramethyl-, [2R-(2alpha,4aalpha,8abeta)]-
5317309	-5.7	(9Z)-heptadeca-1,9-dien-4,6-diyne-3,8-diol
5317319	-5.4	beta-Farnesene, (6Z)-
5317469	-5	2,4,6-Octatriene, 2,6-dimethyl-, (4Z,6Z)-
5319022	-6.5	Ligustilide
5319288	-8.6	2-[2-[(2S,3R,4S,5S,6R)-3,4,5-trihydroxy-6-(hydroxymethyl)oxan-2-yl]oxypropan-2-yl]-2,3-dihydrofuro[3,2-g]chromen-7-one
5320250	-4.9	beta-Ocimene, (3Z)-
5321251	-6.6	(3Z,6S,7R)-3-butylidene-6,7-dihydroxy-4,5,6,7-tetrahydro-2-benzofuran-1-one
5321950	-3.7	trans-2-Methyl-2-butenal
5324562	-7.4	Peucedanone
5325830	-5.1	(-)-Terpinen-4-ol
5326154	-8.6	4"-Hydroxytigloyldecursinol
5352243	-4.9	(Z)-heptadec-8-ene
5352264	-4.8	7-Hexadecene, (7E)-
5352278	-4.8	(E)-Hexadec-11-en-1-ol
5352367	-4.6	(3E,5Z)-undeca-1,3,5-triene
5352899	-6.5	3-Butylidenephthalide
5353012	-4.6	5-Tetradecene, (5Z)-
5353013	-5.2	5-Tetradecene, (5E)-
5353370	-5.3	Elaidamide
5353620	-5.5	cis-(-)-Heptadeca-1,9-dien-4,6-diyn-3-ol
5354499	-7	Caryophyllene,alpha + beta mixt.
5354833	-4.5	(Z)-non-2-enal
5354834	-4.7	(Z)-2-Decenal
5356544	-5.7	(+)-Nerolidol
5362706	-5.2	(E)-hexadec-2-en-1-ol
5362793	-5.3	Methyl linolelaidate
5362795	-4.9	cis-7-Tetradecenol
5364447	-4.5	(E)-5-Undecene
5364458	-4.2	trans-4-Decene
5364488	-4.5	(Z)-5-Undecene
5364504	-4.5	cis-4-Decene
5364555	-4.8	8-Heptadecene
5364564	-4.9	7-Hexadecene, (7Z)-
5367385	-4.9	5-Undecen-3-yne
5367386	-4.5	2-Nonen-4-yne, (Z)-
5367387	-4.4	2-Nonen-4-yne, (E)-
5367412	-4.7	1,3,5-Undecatriene
5367414	-4.9	5-Undecen-3-yne, (Z)-
5368743	-5.6	alpha-Bergamotenol
5368766	-4.4	(E,E,E)-2,4,6-Octatriene
5368777	-4.8	2,4,6-Trimethyl-1,3,6-heptatriene
5368821	-5.2	2,6-Dimethyl-2,4,6-octatriene
5371125	-5.1	(E,Z)-2,6-Dimethylocta-2,4,6-triene
5460797	-4.1	L-threoninate
5462988	-5.7	CID 5462988
5469789	-5.6	Panaxynol
5877292	-6.2	(E)-Ligustilide
6028462	-3.7	trans-Tiglaldehyde
6161490	-5.5	trans-13-Octadecenoic acid
6427080	-4.4	2-Octenal, (2Z)-
6427087	-4.5	(E,Z)-2,4-Decadienal
6427472	-6.7	(1R,2R,6S)-1,2,6-trimethyl-8-methylidenetricyclo[5.3.1.02,6]undecane
6428487	-7	alpha-Alaskene
6428782	-3.8	(Z)-2-hexenal
6429076	-5.6	trans-Sabinol
6429206	-7	Muurola-4,11-diene
6429301	-7.3	(Z)-caryophyllene
6430755	-5.4	(-)-2-Carene
6431015	-7.5	alpha-Cedrene
6431123	-7	1,7-di-epi-beta-Cedrene
6432005	-7.5	gamma-EUDESMOL
6432083	-6.7	1H-Cyclopenta[1,3]cyclopropa[1,2]benzene, octahydro-7-methyl-3-methylene-4-(1-methylethyl)-, [3aS-(3aalpha,3bbeta,4beta,7alpha,7aS*)]-
6432305	-5.4	p-MENTH-8-EN-3-ONE, trans-
6432384	-6.6	(3R,5S)-3,8-dimethyl-5-prop-1-en-2-yl-1,2,3,3a,4,5,6,7-octahydroazulene
6432451	-6.6	cis-Thujopsene
6432456	-7.5	2-Naphthalenemethanol, decahydro-alpha,alpha,4a-trimethyl-8-methylene-, [2R-(2alpha,4aalpha,8abeta)]-
6432543	-6.8	1H-Cycloprop[e]azulen-4-ol, decahydro-1,1,4,7-tetramethyl-, [1ar-(1aalpha,4beta,4abeta,7alpha,7abeta,7balpha)]-
6432640	-6.9	1H-Cycloprop[e]azulen-7-ol, decahydro-1,1,7-trimethyl-4-methylene-, [1ar-(1aalpha,4aalpha,7beta,7abeta,7balpha)]-
6432653	-5	(+)-cis-Limonene 1,2-epoxide
6432706	-6.1	(1aS,4aS,7R,7aS,7bS)-1,1,7-Trimethyl-4-methylenedecahydro-1H-cyclopropa[e]azulen-7-ol
6436239	-5.7	1,9-Heptadecadiene-4,6-diyne-3,8-diol
6441913	-7.5	Coniferyl ferulate
6442656	-7.9	Riligustilide
6451337	-5.8	Solanone
6604672	-6.8	4,11,11-Trimethyl-8-methylene-5-oxatricyclo(8.2.0.0(4,6))dodecane, (1R,4R,6R,10S)-
6857549	-3.7	(2R)-2-ammonio-3-hydroxypropanoate
6857581	-3.6	d,l-Serine
6931662	-4.2	(2R)-piperidin-1-ium-2-carboxylate
6931663	-4.8	L-pipecolate
6950274	-5.7	(+)-Bornyl acetate
6950479	-4	(R)-2-Methylbutanoic acid
6971012	-4.3	(2R)-pyrrolidin-1-ium-2-carboxylate
6971018	-4.2	(2S)-2-azaniumyl-3-methylbutanoate
6971019	-4	(2S,3R)-2-azaniumyl-3-hydroxybutanoate
6971047	-4	(2S)-pyrrolidinium-2-carboxylate
6971095	-4.2	(2R)-2-ammonio-3-methylbutanoate
6971249	-3.4	(S)-2-methylbutanal
6992088	-3.9	L-ornithinium
6992089	-4.3	(2S)-4-amino-2-ammonio-4-oxobutanoate
6992099	-3.3	4-Aminobutanoate
6992421	-3.7	(3R)-1-hexen-3-ol
6995277	-4.1	(2R,3S)-2-amino-3-hydroxybutanoate
6998969	-3.4	(-)-beta-Butyrolactone
7057904	-5	(5S)-5-hexyloxolan-2-one
7311724	-3.5	(2S)-2-azaniumylpropanoate
7311725	-3.3	(2R)-2-azaniumylpropanoate
8029780	-5.2	(1R,4S,6S)-1-Methyl-4-(prop-1-en-2-yl)-7-oxabicyclo[4.1.0]heptane
9859094	-5.4	Cyclohexane, 1-ethenyl-1-methyl-2,4-bis(1-methylethenyl)-, (1R,2R,4S)-
9904352	-5.9	2-(3-Ethyl-4-oxo-5-piperidino-2-thiazolidinylidene)acetic acid ethyl ester
10104370	-6.3	Beta-Bisabolene
10236014	-5.7	2,3,6-Trimethylbenzaldehyde
10247670	-8.7	Piperitol
10441857	-5.2	5-Ethenyl-2-methoxyphenol
10727766	-7	2-((2R,4AR,8S)-4A,8-Dimethyl-3,4,5,6,7,8-hexahydro-2H-naphthalen-2-YL)propan-2-OL
10887971	-5.5	Sabinene
10910653	-7.5	Viridiflorene
10953718	-5.2	Limonene oxide, (-)-
11051711	-5.5	(-)-Sabinene
11084068	-4.7	Carveol, (-)-
11084908	-6.9	Toluene, p-(1,2,2-trimethylcyclopentyl)-, (R)-(+)-
11090206	-7.3	Tokinolide B
11094875	-4.9	(R)-5-pentyldihydrofuran-2(3H)-one
11095734	-7.9	(+)-Aromadendrene
11106485	-7.3	beta-Cedrene
11116832	-6.3	(3S)-Butylphthalide
11240776	-6	6-Methoxycoumarin
11241196	-6.8	Senkyunolide F
11264524	-6.2	3-Butanoyl-3-hydroxy-4,5-dihydro-2-benzofuran-1-one
11290871	-8.5	4'-Hydroxydecursin
11325377	-8.6	(2'S,3'S)-Epoxyangeloyldecursinol
11401461	-6.6	(+)-Thujopsene
11462054	-8.5	(2'R,3'R)-Epoxyangeloyldecursinol
11521428	-6.5	Senkyunolide I
11586487	-6.8	beta-Himachalene
11654315	-6.6	Angeliferulate
11804943	-5.4	(R)-6-Butyl-1,4-cycloheptadiene
11996452	-7.2	Viridiflorol
12050842	-7.1	7-Hydroxy-6-(2-(R)-Hydroxy-3-Methylbut-3-Enyl)Coumarin
12206859	-3.1	Ethyl acetate-1-13C
12223113	-5	L-alpha-Pinene
12304250	-6.8	1,3-Cyclohexadiene, 1-methyl-4-(1,2,2-trimethylcyclopentyl)-
12304982	-6.7	(1aS,4S,4aS,7S,7aR,7bR)-1,1,4,7-tetramethyl-2,3,4a,5,6,7,7a,7b-octahydro-1aH-cyclopropa[e]azulen-4-ol
12304985	-7.4	Globulol
12306049	-6.7	(+)-alpha-Muurolene
12306054	-6.7	delta-Cadinene
12306059	-6.3	(+)-delta-Amorphene
12314318	-5.1	(1S,3R,5S)-6,6-Dimethyl-2-methylenebicyclo[3.1.1]heptan-3-ol
12858461	-5.7	Pinocarvyl acetate, trans-(-)-
13109011	-4.6	(4R)-tetradecan-4-ol
13743810	-6.1	(1R,4R,5S)-1,8-Dimethyl-4-(prop-1-en-2-yl)spiro[4.5]dec-7-ene
13854255	-6.5	Ent-Spathulenol
13894533	-7	(1S,2Z,6Z,10R)-3,7,11,11-tetramethylbicyclo[8.1.0]undeca-2,6-diene
13894537	-7.1	(1S,2E,6E,10R)-3,7,11,11-tetramethylbicyclo[8.1.0]undeca-2,6-diene
14038848	-7.2	Isospathulenol
14757966	-7.1	(+)(-)-(E)-beta-caryophyllene
15108314	-7	7-Methoxy-5-prenyloxycoumarin
15431199	-6.9	(1aR,4R,7R,7bS)-1,1,4,7-Tetramethyl-1a,2,3,4,5,6,7,7b-octahydro-1H-cyclopropa[e]azulene
15596603	-7.9	(9,9-dimethyl-2-oxo-3,4-dihydropyrano[2,3-g]chromen-3-yl) (Z)-2-methylbut-2-enoate
16212019	-5.3	Phthalic Acid-d4
16212927	-6.9	(Unknown)
16213223	-7.3	(1R,2R,5S,7R)-2,6,6-Trimethyl-8-methylidenetricyclo[5.3.1.01,5]undecane
20842118	-6	[(9E,11S,16S)-11,16-dihydroxyoctadeca-9,17-dien-12,14-diynyl] acetate
20979927	-7	2-(4-hydroxyphenyl)ethyl (2E)-3-(4-hydroxy-3-methoxyphenyl)prop-2-enoate
21675005	-6.8	Agarospirol
23616903	-5.6	Cyclohexene, 4-methyl-1-(1-methylethyl)-, (R)-
25200477	-4.2	Piperidine-2-carboxylate
25246272	-4.3	Pyrrolidin-1-ium-2-carboxylate
44144310	-7.8	[(3R)-2,2-dimethyl-8-oxo-3,4-dihydropyrano[3,2-g]chromen-3-yl] 3-methylbut-2-enoate
44575265	-8.2	Ansaspirolide
44583886	-7.1	(1S,2E,10R)-3,7,11,11-tetramethylbicyclo[8.1.0]undeca-2,6-diene
44630108	-5.8	(2S,4R)-1,7,7-Trimethylbicyclo[2.2.1]heptan-2-yl acetate
46887429	-5.9	(Unknown)
50930589	-4.7	(4S)-tetradecan-4-ol
53427725	-4.8	Dodec-6-enal
56935895	-5.6	(3R,8S,9E)-heptadeca-1,9-dien-4,6-diyne-3,8-diol
56935896	-5.6	(E,R)-Heptadeca-1,9-dien-4,6-diyne-3-ol
57383916	-3.5	2-Ammoniopropanoate
59146369	-8.2	(2'Z,8'R)-2'-butylidene-8'-propylspiro[2-benzofuran-3,9'-3-oxatricyclo[5.2.2.01,5]undec-5-ene]-1,4'-dione
70695728	-8.1	4-[(3R,3aS,6R,6aS)-3-(1,3-benzodioxol-5-yl)-1,3,3a,4,6,6a-hexahydrofuro[3,4-c]furan-6-yl]-2-methoxyphenol
70698035	-8.1	Levistolide A
71308196	-5.9	(3S,9E)-heptadeca-1,9-dien-4,6-diyn-3-ol
71357556	-7.8	7H-Furo[3,2-g][1]benzopyran-7-one, 2-(1-hydroxy-1-methylethyl)-
86311066	-6	(9E,11S,16S)-octadeca-9,17-dien-12,14-diyne-1,11,16-triol
87085732	-5.2	3,8,8-Trimethyl-2-oxatricyclo[4.1.1.01,3]octane
91182135	-6.4	Butylidene dihydro-phthalide
91477258	-6.1	(11S,16S)-octadeca-9,17-dien-12,14-diyne-1,11,16-triol
91701100	-5.4	cis-4-Hydroxy-3-methylundecanoic acid lactone
91746456	-7	(1aS,4aS,7aS,7bR)-1,1,7-trimethyl-4-methylidene-2,3,4a,5,6,7,7a,7b-octahydro-1aH-cyclopropa[e]azulene
91746521	-6.5	(3S)-3-(6-methylhept-5-en-2-yl)-6-methylidenecyclohexene
91746597	-7.6	(1aR,4R,4aR,7R,7aS,7bS)-1,1,4,7-Tetramethyldecahydro-1H-cyclopropa[e]azulen-4-ol
91747487	-6.3	trans-alpha-Bergamotol
91748715	-6.8	beta-Cuprenene
91748784	-6.4	(+)-gamma-Gurjunene
91749973	-6.6	(E)-Thujopsene
91750491	-7.3	(+)-beta-Funebrene
91752777	-6.5	Butylidene dihydrophthalide
91873614	-7	(-)-Isoledene
91973785	-5.6	(3S,8R,9E)-heptadeca-1,9-dien-4,6-diyne-3,8-diol
92167723	-4.7	(R)-2-Pentadecanol
92170845	-5.1	(s)-(+)-2-Pentadecanol
101419857	-9	6-[(2R)-2,3-dihydroxy-3-methylbutyl]-8-[[6-[(2R)-2,3-dihydroxy-3-methylbutyl]-7-hydroxy-2-oxochromen-8-yl]methoxymethyl]-7-hydroxychromen-2-one
102184431	-6.8	[2-hydroxy-3-(4-hydroxy-3-methoxyphenyl)-3-methoxypropyl] (Z)-3-(4-hydroxy-3-methoxyphenyl)prop-2-enoate
102303030	-7.4	(Unknown)
127005961	-5.9	1-But-3-enyl-2,3-dihydroinden-1-ol
129638774	-8.4	r-Terpinene
154497099	-7.5	(2R)-2-[2-[(2S,3R,4S,5R,6R)-3,4,5-trihydroxy-6-(hydroxymethyl)oxan-2-yl]oxypropan-2-yl]-2,3-dihydrofuro[3,2-g]chromen-7-one
162844117	-7.8	[(3R,5aS,5bR,7aS,8S,11aS,11bR,13S,13aS)-8-ethyl-3,5b,8,11a,13a-pentamethyl-1-oxo-4,5,5a,6,7,7a,9,10,11,11b,12,13-dodecahydro-3H-phenanthro[2,1-e][2]benzofuran-13-yl] (3S)-3-hydroxybutanoate
162844118	-7.8	[(3S,5aS,5bR,7aS,8S,11aS,11bR,13S,13aS)-8-ethyl-3,5b,8,11a,13a-pentamethyl-1-oxo-4,5,5a,6,7,7a,9,10,11,11b,12,13-dodecahydro-3H-phenanthro[2,1-e][2]benzofuran-13-yl] (3S)-3-hydroxybutanoate
162849137	-7.5	[(3R,5aS,5bR,7aS,8S,11aS,11bR,13S,13aS)-8-ethyl-3,5b,8,11a,13a-pentamethyl-1-oxo-4,5,5a,6,7,7a,9,10,11,11b,12,13-dodecahydro-3H-phenanthro[2,1-e][2]benzofuran-13-yl] (3S)-3-hydroxypentanoate
162849139	-7.2	[(3S,5aS,5bR,7aS,8S,11aS,11bR,13S,13aS)-8-ethyl-3,5b,8,11a,13a-pentamethyl-1-oxo-4,5,5a,6,7,7a,9,10,11,11b,12,13-dodecahydro-3H-phenanthro[2,1-e][2]benzofuran-13-yl] (3S)-3-hydroxypentanoate
162899617	-9.2	[(1S,4aS,4bR,6S,6aR,9R,10aS,10bR,12aS)-8-acetyl-1-ethyl-9-hydroxy-1,4a,6a,10b-tetramethyl-2,3,4,4b,5,6,9,10,10a,11,12,12a-dodecahydrochrysen-6-yl] (3S)-3-acetyloxybutanoate
162899886	-10.3	[(2'S,3R,4R,5aS,5bR,7aR,8S,11aR,11bR,13S,13aS)-4-hydroxy-2',3,5b,11a,13a-pentamethyl-1-oxospiro[4,5,5a,6,7,7a,9,10,11,11b,12,13-dodecahydro-3H-phenanthro[2,1-e][2]benzofuran-8,1'-cyclopropane]-13-yl] (3S)-3-hydroxybutanoate
162899887	-9.8	[(2'S,3S,4R,5aS,5bR,7aR,8S,11aR,11bR,13S,13aS)-4-hydroxy-2',3,5b,11a,13a-pentamethyl-1-oxospiro[4,5,5a,6,7,7a,9,10,11,11b,12,13-dodecahydro-3H-phenanthro[2,1-e][2]benzofuran-8,1'-cyclopropane]-13-yl] (3S)-3-hydroxybutanoate
162926383	-9.4	[(2'S,3S,5aS,5bR,7aR,8S,11aR,11bR,13S,13aS)-2',3,5b,11a,13a-pentamethyl-1-oxospiro[4,5,5a,6,7,7a,9,10,11,11b,12,13-dodecahydro-3H-phenanthro[2,1-e][2]benzofuran-8,1'-cyclopropane]-13-yl] (3S)-3-hydroxybutanoate
162949916	-9.1	[(2'S,3S,5aS,5bR,7aR,8S,11aR,11bR,13S,13aS)-2',3,5b,11a,13a-pentamethyl-1-oxospiro[4,5,5a,6,7,7a,9,10,11,11b,12,13-dodecahydro-3H-phenanthro[2,1-e][2]benzofuran-8,1'-cyclopropane]-13-yl] (3S)-3-hydroxypentanoate
162954407	-8	[(3S,5aS,5bR,7aR,8S,11aR,11bR,13S,13aS)-3,5b,8,11a,13a-pentamethyl-1-oxo-8-[(1R)-1-propanoyloxyethyl]-4,5,5a,6,7,7a,9,10,11,11b,12,13-dodecahydro-3H-phenanthro[2,1-e][2]benzofuran-13-yl] (3S)-3-hydroxybutanoate
162975586	-8.9	[(1S,2'S,4aR,4bR,6S,6aR,10aS,10bR,12aR)-8-acetyl-2',4a,6a,10b-tetramethyl-9-oxospiro[3,4,4b,5,6,10,10a,11,12,12a-decahydro-2H-chrysene-1,1'-cyclopropane]-6-yl] (3S)-3-hydroxybutanoate
162977430	-8.2	[(3R,5aS,5bR,7aR,8S,11aR,11bR,13S,13aS)-8-[(1S)-1-acetyloxyethyl]-3,5b,8,11a,13a-pentamethyl-1-oxo-4,5,5a,6,7,7a,9,10,11,11b,12,13-dodecahydro-3H-phenanthro[2,1-e][2]benzofuran-13-yl] (3S)-3-hydroxybutanoate
162977432	-8.2	[(3S,5aS,5bR,7aR,8S,11aR,11bR,13S,13aS)-8-[(1S)-1-acetyloxyethyl]-3,5b,8,11a,13a-pentamethyl-1-oxo-4,5,5a,6,7,7a,9,10,11,11b,12,13-dodecahydro-3H-phenanthro[2,1-e][2]benzofuran-13-yl] (3S)-3-hydroxybutanoate
163028207	-8.1	[(3S,5aS,5bR,7aR,8S,11aR,11bR,13S,13aS)-8-[(1S)-1-acetyloxyethyl]-3,5b,8,11a,13a-pentamethyl-1-oxo-4,5,5a,6,7,7a,9,10,11,11b,12,13-dodecahydro-3H-phenanthro[2,1-e][2]benzofuran-13-yl] (3S)-3-hydroxypentanoate
163028210	-8	[(3R,5aS,5bR,7aR,8S,11aR,11bR,13S,13aS)-8-[(1S)-1-acetyloxyethyl]-3,5b,8,11a,13a-pentamethyl-1-oxo-4,5,5a,6,7,7a,9,10,11,11b,12,13-dodecahydro-3H-phenanthro[2,1-e][2]benzofuran-13-yl] (3S)-3-hydroxypentanoate

## Sheet: Musk
Ligand	mode_kcal_mol	cmpdname
176	-2.8	Aceticacid
264	-3.4	Butyricacid
342	-4.6	m-Cresol
989	-4.8	DL-Pantolactone
996	-4.3	Phenol
999	-5	Benzeneacetic acid
2879	-4.6	P-cresol
5880	-8.1	3α -Hydroxy-5β -androstan-17-one
5997	-8.2	Cholesterol
6590	-3.7	Isobutyricacid
7710	-5	rac-γ-Nonanolactone
7765	-3.5	1,1-diethoxy-Ethane (acetal)
7823	-4.5	1,2,6-Hexanetriol
8093	-4.3	2-Octanone
8314	-3.9	2-Methylbutyricacid
10409	-7.3	Normuscone
10430	-3.8	Isovalericacid
10947	-8.1	3-Methylcyclopentadecanone (Muscone)
12185	-2.9	2-thioglycolateethyl ester
12594	-8.7	Prasterone-3-sulfate
13246	-5.9	cyclododecanone
15818	-8.4	5α -Androstane-3α ,17β -diol
16666	-5.4	L-menthol
41209	-5.7	2,6,10,15-Tetramethylheptadecane
77153	-6.9	cyclotetradecanone
92835	-9	Cholesta-3,5-diene
246983	-8.1	lanosterol
445580	-6.4	Doconexent
522841	-4.4	13-Tetradecenal
534634	-7.7	cyclohexadec-8-en-1-one
545456	-9.1	2-tert-Butyl-4,6-bis (3,5-di-tert-butyl-4-hydroxybenzyl)phenol
547731	-4.4	6-Methylheptane-1,6-diol
3017257	-6.8	3-methylcyclotridecan-1-one
5318042	-3.8	(E)-2-Hexen-1-ol
5364492	-4.9	Olealdehyde
5364688	-5.2	14-Methyl-8-hexadecenal Z
6917974	-8.8	Resibufogenin
10992748	-8.9	Cholestan-3-ol
14681481	-8.2	3-ethyl-3-hydroxy-5α -Androstan-17-one
21140657	-8	Cholest-5-ene-3,16,22,26-tetrol
23621393	-8.7	4α -Methyl-5α -cholest-8(14)-en-3β -ol
90107969	-5.3	12-Methyl-E,E-2,13-octadecadien-1-ol
91691660	-8.9	22,23-Dibromostigmasterol acetate

## Sheet: Moutan cortex
Ligand	mode_kcal_mol	cmpdname
243	-4.9	Benzoic acid
370	-5.7	Gallic acid
7428	-5.3	Methyl gallate
9064	-7.8	Catechin
11092	-5.2	Paeonol
124021	-7	Galloyl glucose
222284	-8.3	β-sitosterol
442534	-7.8	Paeoniflorin
442923	-7.4	Paeonolide
442924	-6.9	Paeonoside

## Sheet: Alisma canaliculatum
Ligand	mode_kcal_mol	cmpdname
236	-4.2	asparagin
985	-5.1	palmitic acid
5793	-5.4	D-glucose
5988	-6.3	sucrose
222284	-8.3	β-sitosterol
445639	-5.2	oleic acid
2723872	-5.3	D-fructose
5280450	-5.5	linoleic acid
5317570	-6.2	germacrene D
10988340	-6.8	alismoxide
15558616	-8.6	alisol A
15558620	-9.2	alisol B
15934381	-6.8	alismol
25244915	-6.9	germacrene C
101306923	-10.4	alisol C
